# Supplementary material for: Quantifying yield losses from Bt resilience among maize cultivars in South Africa
Source: Nat Commun. 2026 Apr 1;17:4704. doi: 10.1038/s41467-026-71156-x (PMC13212967; doi:10.1038/s41467-026-71156-x)
Supplement: Supplementary file 4 — Supplementary Code 1 [file 41467_2026_71156_MOESM4_ESM.zip]

Archive with 3 entries (2 files):
- Supplementary Code 1/
- Supplementary Code 1/README.txt
- Supplementary Code 1/YieldRegressionsBt_MainResults.do
