# Supplementary material for: Quantifying yield losses from Bt resilience among maize cultivars in South Africa
Source: Nat Commun. 2026 Apr 1;17:4704. doi: 10.1038/s41467-026-71156-x (PMC13212967; doi:10.1038/s41467-026-71156-x)
Supplement: Supplementary file 4 — Supplementary Code 1 [file 41467_2026_71156_MOESM4_ESM.zip › Supplementary Code 1/README.txt]

The following are needed for replication of main results.

The RegData.dta Stata data file. 

The YieldRegressionsBt_MainResults.do Stata do file.

The code was run using Stata 19.5 SE. You will need to create some folders that results of the code can be deposited into.
