# Supplementary material for: Quantifying yield losses from Bt resilience among maize cultivars in South Africa
Source: Nat Commun. 2026 Apr 1;17:4704. doi: 10.1038/s41467-026-71156-x (PMC13212967; doi:10.1038/s41467-026-71156-x)
Supplement: Supplementary file 4 — Supplementary Code 1 [file 41467_2026_71156_MOESM4_ESM.zip › Supplementary Code 1/YieldRegressionsBt_MainResults.do]

*Quantifying Yield Losses from Bt Resilience among Maize Cultivars in South Africa;
#delimit;
clear all;
set more off;
set maxvar 32000;
set matsize 8000;

********************************************************;
*set directories;
global dd = "XX\data";  
global do = "XX\out";  
global dt = "XX\temp";  

********************************************************;
*download needed packages;
*capture: ssc install reghdfe;

************************************;
** Figure 1;
************************************;

use "$dd\RegData.dta", clear;

keep Yield Year AGE SB SR BR;
export excel using "$dd\DataF1.xlsx", replace firstrow(variables);

summ Yield;
local avg = r(mean);
graph box Yield, over(Year, sort(ord) label(angle(90) labsize(vsmall))) yline(`avg')
marker(1, mfcolor(none) msize(small)) graphregion(color(white)) 
ytitle("Maize Yield (MT/ha)") ylabel(, nogrid) ysca(titlegap(0)) 
ylabel(, angle(horizontal)) scheme() name(Yield, replace) title("(a)")  ;
graph save "$dt\Yield", replace;

twoway (kdensity Yield if AGE == 0, lc(red)) (kdensity Yield if AGE == 1, lc(blue)),
graphregion(color(white)) legend( order(1 "Conventional" 2 "All GM types") pos(1) ring(0) row(5) symxsize(5))
xtitle("Maize Yield, MT/ha") xlabel(0(2)20) ylabel(, nogrid) ysca(titlegap(0)) ytitle("Density") scheme(s2color)
name(YieldGE, replace) title("(b)") ;
graph save "$dt\YieldGE", replace;

twoway (kdensity Yield if AGE == 0, lc(red))
       (kdensity Yield if SB == 1, lc(blue))
	   (kdensity Yield if SR == 1, lc(orange))
	   (kdensity Yield if BR == 1, lc(green)),
graphregion(color(white)) legend( order(1 "Conventional" 2 "Single Bt" 3 "Single HT" 4 "Stacked Trait") pos(1) ring(0) row(5) symxsize(5))
xtitle("Maize Yield, MT/ha") xlabel(0(2)20) ylabel(, nogrid) ysca(titlegap(0)) ytitle("Density") scheme(s2color)
name(YieldGE, replace) title("(c)") ;
graph save "$dt\YieldGE1", replace;

twoway (kdensity Yield if AGE == 0 & Year >= 1999, lc(red))
       (kdensity Yield if SB == 1 & Year >= 1999, lc(blue))
	   (kdensity Yield if SR == 1 & Year >= 1999, lc(orange))
	   (kdensity Yield if BR == 1 & Year >= 1999, lc(green)),
graphregion(color(white)) legend( order(1 "Conventional 1999+" 2 "Single Bt 1999+" 3 "Single HT 1999+" 4 "Stacked Trait 1999+") pos(1) ring(0) row(5) symxsize(5))
xtitle("Maize Yield, MT/ha") xlabel(0(2)20) ylabel(, nogrid) ysca(titlegap(0)) ytitle("Density") scheme(s2color)
name(YieldGE, replace) title("(d)") ;
graph save "$dt\YieldGE2", replace;

gr combine "$dt\Yield" "$dt\YieldGE" "$dt\YieldGE1" "$dt\YieldGE2", 
		   rows(2) cols(2) imargin (0 0 0 0) name(YieldGE, replace) scheme(lean2)
		   graphregion(color(white));
graph export "$do\Figure1.pdf", replace;


************************************;
** Figure 2;
************************************;

use "$dd\RegData.dta", clear;
gen GEeffect = .; 
gen GEeffectSE = .; 
forvalues y = 2005/2018 {;
  reghdfe Yield 1.AGE if Year <= `y', absorb(LxYFE) cluster(Year);
  estimates store m`y', title(year `y');
  replace GEeffect = _b[1.AGE] if Year == `y';
  replace GEeffectSE = _se[1.AGE] if Year == `y';
};

collapse (mean) GEeff*, by(Year);

export excel using "$dd\DataF2.xlsx", replace firstrow(variables);

serrbar GEeffect GEeffectSE Year if Year >= 2005, scale(1.96) xline(2007.5, lc(red) lw(thick)) xline(2012.5, lw(thick) lc(black))
  graphregion(color(white)) ytitle("Yield Gain (MT/ha)") ysca(titlegap(0)) xtitle("Final Year of Subsample")
  ylabel(0(.2).6, angle(horizontal) nogrid) xlabel(2005(1)2018, angle(vertical)) scheme(lean) title("GM Effect Subsample Years")  ;
graph export "$do\Figure2.pdf", replace;


************************************;
** Figure 3;
************************************;

*common effect;
use "$dd\RegData.dta", clear;
reghdfe Yield 1.AGE#c.RLYR 1.AGE#c.RLYR#c.RLYR 1.AGE#c.RLYR#c.RLYR#c.RLYR, absorb(LxYFE) cluster(Year);
test 1.AGE#c.RLYR = 1.AGE#c.RLYR#c.RLYR = 1.AGE#c.RLYR#c.RLYR#c.RLYR = 0;
margins, dydx(AGE) at(RLYR=(2(1)21)) post saving("$dt/HomogMargins.dta", replace);


* trait-specific effect;
use "$dd\RegData.dta", clear;

gen numtech = 0;
replace numtech = 1 if SB == 1;
replace numtech = 2 if SR == 1;
replace numtech = 3 if BR == 1;

reghdfe Yield i.numtech#c.RLYR i.numtech#c.RLYR#c.RLYR i.numtech#c.RLYR#c.RLYR#c.RLYR, absorb(LxYFE) cluster(Year);
test 1.numtech#c.RLYR = 1.numtech#c.RLYR#c.RLYR = 1.numtech#c.RLYR#c.RLYR#c.RLYR = 0; *sing Bt p = 0.0000;
test 2.numtech#c.RLYR = 2.numtech#c.RLYR#c.RLYR = 2.numtech#c.RLYR#c.RLYR#c.RLYR = 0; *sing HT p = 0.0284;
test 3.numtech#c.RLYR = 3.numtech#c.RLYR#c.RLYR = 3.numtech#c.RLYR#c.RLYR#c.RLYR = 0; *Stack p = 0.0000;
margins, dydx(numtech) at(RLYR=(2(1)21)) post saving("$dt/TraitMargins.dta", replace);

*create figure;
use "$dt/TraitMargins.dta", clear;
append using "$dt/HomogMargins.dta";

replace _margin = . if _deriv == 1 & _at < 1;
replace _margin = . if _deriv == 2 & _at < 1;
replace _margin = . if _deriv == 3 & _at < 5;
replace _margin = . if _deriv == 4 & _at < 7;

gen lb = _margin - 1.96*_se_margin;
gen ub = _margin + 1.96*_se_margin;

gen year_common = _at - 0.15;
gen year_bt     = _at - 0.05;
gen year_ht     = _at + 0.05;
gen year_stack  = _at + 0.15;

export excel using "$dd\DataF3.xlsx", replace firstrow(variables);

graph twoway (scatter _margin year_common if _deriv == 1, mcolor(black) msize(vsmall))
             (line _margin year_common if _deriv == 1, lcolor(black)) 
             (rcap ub lb year_common if _deriv == 1, lcolor(black))
			 (scatter _margin year_bt if _deriv == 2, mcolor(blue) msize(vsmall))
             (line _margin year_bt if _deriv == 2, lcolor(blue)) 
             (rcap ub lb year_bt if _deriv == 2, lcolor(blue))
			 (scatter _margin year_ht if _deriv == 3, mcolor(red) msize(vsmall))
             (line _margin year_ht if _deriv == 3, lcolor(red)) 
             (rcap ub lb year_ht if _deriv == 3, lcolor(red))
			 (scatter _margin year_stack if _deriv == 4, mcolor(green) msize(vsmall))
             (line _margin year_stack if _deriv == 4, lcolor(green)) 
             (rcap ub lb year_stack if _deriv == 4, lcolor(green)),
             legend(order(2 "Common GM Effect" 5 "Sing Bt Effect" 8 "Sing HT Effect" 11 "Stacked Effect") ring(0) position(10))
			 xlabel(1 "2000" 6 "2005" 11 "2010" 16 "2015" 21 "2020", angle(vertical)) xtitle("Release Year")
			 ytitle("Yield Gain (MT/ha)") ylabel(-.5(.25)1.5, nogrid angle(horizontal)) ysca(titlegap(0))
			 title("GM v Conv, by Traits") ;
graph export "$do/Figure3.pdf", replace;


************************************;
** Figure 4;
************************************;

* Single Bt trait vs conv ;
use "$dd\RegData.dta", clear;
keep if tech == "B" | tech == "conv";
tab AGE tech;
reghdfe Yield 1.AGE#c.RLYR 1.AGE#c.RLYR#c.RLYR 1.AGE#c.RLYR#c.RLYR#c.RLYR, absorb(LxYFE) cluster(Year);

margins, dydx(AGE) at(RLYR=(2(1)21)) post saving("$dt/MarginsCube_RLYR_BTvC.dta", replace);
marginsplot, yline(0) 
    scheme(lean) title("(a) Sing Bt v Conv") ytitle("Yield Gain (MT/ha)") 
	ylabel(-.6(.2)1, nogrid angle(horizontal)) ysca(titlegap(0)) 
	xlabel(2 "2000" 7 "2005" 12 "2010" 17 "2015" 22 "2020", angle(vertical)) xtitle("Release Year")
	plotopts(msize(vsmall)) graphregion(color(white));
graph save "$dt/Cube_RLYR_BTvC", replace;

* Stacked vs conv ;
use "$dd\RegData.dta", clear;
keep if tech == "BR" | tech == "conv";
tab AGE tech;
reghdfe Yield 1.AGE#c.RLYR 1.AGE#c.RLYR#c.RLYR 1.AGE#c.RLYR#c.RLYR#c.RLYR, absorb(LxYFE) cluster(Year);

margins, dydx(AGE) at(RLYR=(8(1)21)) post saving("$dt/MarginsCube_RLYR_STvC.dta", replace);
marginsplot, yline(0) 
    scheme(lean) title("(b) Sta Trait v Conv") ytitle("Yield Gain (MT/ha)") 
	ylabel(-.6(.2)1, nogrid angle(horizontal)) ysca(titlegap(0)) 
	xlabel(2 "2000" 7 "2005" 12 "2010" 17 "2015" 22 "2020", angle(vertical)) xtitle("Release Year")
	plotopts(msize(vsmall)) graphregion(color(white));
graph save "$dt/Cube_RLYR_STvC", replace;

* Single BT trait vs Single HT trait ;
use "$dd\RegData.dta", clear;
keep if tech == "B" | tech == "R";
gen B = 0;
replace B = 1 if tech == "B";
tab B tech;
reghdfe Yield 1.B#c.RLYR 1.B#c.RLYR#c.RLYR 1.B#c.RLYR#c.RLYR#c.RLYR, absorb(LxYFE) cluster(Year);

margins, dydx(B) at(RLYR=(6(1)21)) post saving("$dt/MarginsCube_RLYR_BTvH.dta", replace);
marginsplot, yline(0) 
    scheme(lean) title("(c) Sing Bt v Sing HT") ytitle("Yield Gain (MT/ha)") 
	ylabel(-.6(.2)1, nogrid angle(horizontal)) ysca(titlegap(0)) 
	xlabel(2 "2000" 7 "2005" 12 "2010" 17 "2015" 22 "2020", angle(vertical)) xtitle("Release Year")
	plotopts(msize(vsmall)) graphregion(color(white));
graph save "$dt/Cube_RLYR_BTvHT", replace;

* Stacked vs Single HT trait ;
use "$dd\RegData.dta", clear;
keep if tech == "BR" | tech == "R";
gen B = 0;
replace B = 1 if tech == "BR";
tab B tech;
reghdfe Yield 1.B#c.RLYR 1.B#c.RLYR#c.RLYR 1.B#c.RLYR#c.RLYR#c.RLYR, absorb(LxYFE) cluster(Year);

margins, dydx(B) at(RLYR=(8(1)21)) post saving("$dt/MarginsCube_RLYR_STvHT.dta", replace);
marginsplot, yline(0) 
    scheme(lean) title("(d) Sta Trait v Sing HT") ytitle("Yield Gain (MT/ha)") 
	ylabel(-.6(.2)1, nogrid angle(horizontal)) ysca(titlegap(0)) 
	xlabel(2 "2000" 7 "2005" 12 "2010" 17 "2015" 22 "2020", angle(vertical)) xtitle("Release Year")
	plotopts(msize(vsmall)) graphregion(color(white));
graph save "$dt/Cube_RLYR_STvHT", replace;

gr combine "$dt/Cube_RLYR_BTvC" "$dt/Cube_RLYR_STvC" "$dt/Cube_RLYR_BTvHT" "$dt/Cube_RLYR_STvHT" , 
		   rows(2) cols(2) graphregion(fcolor(white)) ycommon;
graph export "$do\Figure4.pdf", replace;


use "$dt/MarginsCube_RLYR_BTvC.dta", clear;
gen panel = "Cube_RLYR_BTvC";
append using "$dt/MarginsCube_RLYR_STvC.dta";
replace panel = "Cube_RLYR_STvC" if panel == "";
append using "$dt/MarginsCube_RLYR_BTvH.dta";
replace panel = "Cube_RLYR_BTvH" if panel == "";
append using "$dt/MarginsCube_RLYR_STvHT.dta";
replace panel = "Cube_RLYR_STvHT" if panel == "";

export excel using "$dd\DataF4.xlsx", replace firstrow(variables);


************************************;
** Table 1;
************************************;

use "$dd\RegData.dta", clear;
keep Yield AGE Year SB SR BR;

export excel using "$dd\DataT1.xlsx", replace firstrow(variables);

summ Yield;
summ Yield if AGE == 0;
summ Yield if AGE == 0 & Year >= 1999;
summ Yield if AGE == 1;
summ Yield if SB == 1;
summ Yield if SR == 1;
summ Yield if BR == 1;
