# Supplementary material for: Quantifying yield losses from Bt resilience among maize cultivars in South Africa
Source: Nat Commun. 2026 Apr 1;17:4704. doi: 10.1038/s41467-026-71156-x (PMC13212967; doi:10.1038/s41467-026-71156-x)
Supplement: Supplementary file 6 — Source Data [file 41467_2026_71156_MOESM6_ESM.zip]

Archive with 7 entries (6 files):
- SourceData/
- SourceData/DataF1.xlsx
- SourceData/DataF2.xlsx
- SourceData/DataF3.xlsx
- SourceData/DataF4.xlsx
- SourceData/DataT1.xlsx
- SourceData/RegData.dta
