# Supplementary material for: Quantifying yield losses from Bt resilience among maize cultivars in South Africa
Source: Nat Commun. 2026 Apr 1;17:4704. doi: 10.1038/s41467-026-71156-x (PMC13212967; doi:10.1038/s41467-026-71156-x)
Supplement: Supplementary file 6 — Source Data [file 41467_2026_71156_MOESM6_ESM.zip › SourceData/DataF1.xlsx]

## Sheet: Sheet1
Year	AGE	BR	SB	SR	Yield
1980	0	0	0	0	3.459
1980	0	0	0	0	3.235
1980	0	0	0	0	4.389
1980	0	0	0	0	3.931
1980	0	0	0	0	4.29
1980	0	0	0	0	4.581
1980	0	0	0	0	4.364
1980	0	0	0	0	4.416
1980	0	0	0	0	3.016
1980	0	0	0	0	4.616
1980	0	0	0	0	4.518
1980	0	0	0	0	5.12
1980	0	0	0	0	4.752
1980	0	0	0	0	5.258
1980	0	0	0	0	4.688
1980	0	0	0	0	4.426
1980	0	0	0	0	4.542
1980	0	0	0	0	3.077
1980	0	0	0	0	3.695
1980	0	0	0	0	3.874
1980	0	0	0	0	4.72
1980	0	0	0	0	4.223
1980	0	0	0	0	3.034
1980	0	0	0	0	4.189
1980	0	0	0	0	4.36
1980	0	0	0	0	3.517
1980	0	0	0	0	3.604
1980	0	0	0	0	2.789
1980	0	0	0	0	3.437
1980	0	0	0	0	3.206
1980	0	0	0	0	3.266
1980	0	0	0	0	3.474
1980	0	0	0	0	3.662
1980	0	0	0	0	3.605
1980	0	0	0	0	5.054
1980	0	0	0	0	4.272
1980	0	0	0	0	4.195
1980	0	0	0	0	3.963
1980	0	0	0	0	4.167
1980	0	0	0	0	3.31
1980	0	0	0	0	4.719
1980	0	0	0	0	3.361
1980	0	0	0	0	2.946
1980	0	0	0	0	3.67
1980	0	0	0	0	4.456
1980	0	0	0	0	3.036
1980	0	0	0	0	4.36
1980	0	0	0	0	5.421
1980	0	0	0	0	3.184
1980	0	0	0	0	2.937
1980	0	0	0	0	3.595
1980	0	0	0	0	3.587
1980	0	0	0	0	3.669
1980	0	0	0	0	2.9
1980	0	0	0	0	3.712
1980	0	0	0	0	4.024
1980	0	0	0	0	4.04
1980	0	0	0	0	3.447
1980	0	0	0	0	3.771
1980	0	0	0	0	4.35
1980	0	0	0	0	4.351
1980	0	0	0	0	4.682
1980	0	0	0	0	3.704
1980	0	0	0	0	3.636
1980	0	0	0	0	3.907
1980	0	0	0	0	3.392
1980	0	0	0	0	4.106
1980	0	0	0	0	3.931
1980	0	0	0	0	3.335
1980	0	0	0	0	3.534
1980	0	0	0	0	3.028
1980	0	0	0	0	4.608
1980	0	0	0	0	3.866
1980	0	0	0	0	3.288
1980	0	0	0	0	2.973
1980	0	0	0	0	3.002
1980	0	0	0	0	3.101
1980	0	0	0	0	3.855
1980	0	0	0	0	2.576
1980	0	0	0	0	4.002
1980	0	0	0	0	3.342
1980	0	0	0	0	2.849
1980	0	0	0	0	3.711
1980	0	0	0	0	4.437
1980	0	0	0	0	3.702
1980	0	0	0	0	4.006
1980	0	0	0	0	4.055
1980	0	0	0	0	3.895
1980	0	0	0	0	4.136
1980	0	0	0	0	3.404
1980	0	0	0	0	3.378
1980	0	0	0	0	3.539
1980	0	0	0	0	3.929
1980	0	0	0	0	3.03
1980	0	0	0	0	4.255
1980	0	0	0	0	4.187
1980	0	0	0	0	3.926
1980	0	0	0	0	3.743
1980	0	0	0	0	3.399
1980	0	0	0	0	3.765
1980	0	0	0	0	3.507
1980	0	0	0	0	4.969
1980	0	0	0	0	3.921
1980	0	0	0	0	3.7
1980	0	0	0	0	2.411
1980	0	0	0	0	4.172
1980	0	0	0	0	4.43
1980	0	0	0	0	5.535
1980	0	0	0	0	3.548
1980	0	0	0	0	4.614
1980	0	0	0	0	4.313
1980	0	0	0	0	3.581
1980	0	0	0	0	4.415
1980	0	0	0	0	3.673
1980	0	0	0	0	3.932
1980	0	0	0	0	2.809
1980	0	0	0	0	4.036
1980	0	0	0	0	2.956
1980	0	0	0	0	2.252
1980	0	0	0	0	3.88
1980	0	0	0	0	4.065
1980	0	0	0	0	2.917
1980	0	0	0	0	2.65
1980	0	0	0	0	3.377
1980	0	0	0	0	3.898
1980	0	0	0	0	3.137
1980	0	0	0	0	3.553
1980	0	0	0	0	1.866
1980	0	0	0	0	3.833
1980	0	0	0	0	3.493
1980	0	0	0	0	2.615
1980	0	0	0	0	2.955
1980	0	0	0	0	3.948
1980	0	0	0	0	4.118
1980	0	0	0	0	3.464
1980	0	0	0	0	3.964
1980	0	0	0	0	3.534
1980	0	0	0	0	3.28
1980	0	0	0	0	2.618
1980	0	0	0	0	2.955
1980	0	0	0	0	3.676
1980	0	0	0	0	3.767
1980	0	0	0	0	4.194
1980	0	0	0	0	2.957
1980	0	0	0	0	4.399
1980	0	0	0	0	4.276
1980	0	0	0	0	3.987
1980	0	0	0	0	5.282
1980	0	0	0	0	4.855
1980	0	0	0	0	6.097
1980	0	0	0	0	4.931
1980	0	0	0	0	4.943
1980	0	0	0	0	4.346
1980	0	0	0	0	5.523
1980	0	0	0	0	4.946
1980	0	0	0	0	5.66
1980	0	0	0	0	4.467
1980	0	0	0	0	6.807
1980	0	0	0	0	4.778
1980	0	0	0	0	5.469
1980	0	0	0	0	5.339
1980	0	0	0	0	5.053
1980	0	0	0	0	5.36
1980	0	0	0	0	5.177
1980	0	0	0	0	5.26
1980	0	0	0	0	4.422
1980	0	0	0	0	3.861
1980	0	0	0	0	4.94
1980	0	0	0	0	4.685
1980	0	0	0	0	3.825
1980	0	0	0	0	4.051
1980	0	0	0	0	4.285
1980	0	0	0	0	3.588
1980	0	0	0	0	4.762
1980	0	0	0	0	4.062
1980	0	0	0	0	5.043
1980	0	0	0	0	4.448
1980	0	0	0	0	4.951
1980	0	0	0	0	5.284
1980	0	0	0	0	4.284
1980	0	0	0	0	4.986
1980	0	0	0	0	4.816
1980	0	0	0	0	4.443
1980	0	0	0	0	4.515
1980	0	0	0	0	4.44
1980	0	0	0	0	4.205
1980	0	0	0	0	3.602
1980	0	0	0	0	5.388
1980	0	0	0	0	4.251
1980	0	0	0	0	4.314
1980	0	0	0	0	4.822
1980	0	0	0	0	6.066
1980	0	0	0	0	4.608
1980	0	0	0	0	4.737
1980	0	0	0	0	4.335
1980	0	0	0	0	3.14
1980	0	0	0	0	5.31
1980	0	0	0	0	4.808
1980	0	0	0	0	4.473
1980	0	0	0	0	5.237
1980	0	0	0	0	5.518
1980	0	0	0	0	5.389
1980	0	0	0	0	4.566
1980	0	0	0	0	5.878
1980	0	0	0	0	5.71
1980	0	0	0	0	6.084
1980	0	0	0	0	5.063
1980	0	0	0	0	5.954
1980	0	0	0	0	5.545
1980	0	0	0	0	4.726
1980	0	0	0	0	5.127
1980	0	0	0	0	5.701
1980	0	0	0	0	5.697
1980	0	0	0	0	5.302
1980	0	0	0	0	4.926
1980	0	0	0	0	5.66
1980	0	0	0	0	5.869
1980	0	0	0	0	5.311
1980	0	0	0	0	4.098
1980	0	0	0	0	4.68
1980	0	0	0	0	4.933
1980	0	0	0	0	5.769
1980	0	0	0	0	3.784
1980	0	0	0	0	5.691
1980	0	0	0	0	4.87
1980	0	0	0	0	5.22
1980	0	0	0	0	7.249
1980	0	0	0	0	5.747
1980	0	0	0	0	5.228
1980	0	0	0	0	5.986
1980	0	0	0	0	5.389
1980	0	0	0	0	4.722
1980	0	0	0	0	5.977
1980	0	0	0	0	5.327
1980	0	0	0	0	4.783
1980	0	0	0	0	5.042
1980	0	0	0	0	6.147
1980	0	0	0	0	4.282
1980	0	0	0	0	5.443
1980	0	0	0	0	6.643
1981	0	0	0	0	2.219
1981	0	0	0	0	4.763
1981	0	0	0	0	3.05
1981	0	0	0	0	3.779
1981	0	0	0	0	3.256
1981	0	0	0	0	4.823
1981	0	0	0	0	2.616
1981	0	0	0	0	2.44
1981	0	0	0	0	4.013
1981	0	0	0	0	3.607
1981	0	0	0	0	4.902
1981	0	0	0	0	2.497
1981	0	0	0	0	5.033
1981	0	0	0	0	2.172
1981	0	0	0	0	1.889
1981	0	0	0	0	4.536
1981	0	0	0	0	3.812
1981	0	0	0	0	4.188
1981	0	0	0	0	3.132
1981	0	0	0	0	3.919
1981	0	0	0	0	4.553
1981	0	0	0	0	4.732
1981	0	0	0	0	2.685
1981	0	0	0	0	2.861
1981	0	0	0	0	2.98
1981	0	0	0	0	2.242
1981	0	0	0	0	5.466
1981	0	0	0	0	1.62
1981	0	0	0	0	4.029
1981	0	0	0	0	3.018
1981	0	0	0	0	3.561
1981	0	0	0	0	2.52
1981	0	0	0	0	1.794
1981	0	0	0	0	4.672
1981	0	0	0	0	3.748
1981	0	0	0	0	2.624
1981	0	0	0	0	3.94
1981	0	0	0	0	3.761
1981	0	0	0	0	3.339
1981	0	0	0	0	2.882
1981	0	0	0	0	3.897
1981	0	0	0	0	2.025
1981	0	0	0	0	2.196
1981	0	0	0	0	3.851
1981	0	0	0	0	3.524
1981	0	0	0	0	4.276
1981	0	0	0	0	2.987
1981	0	0	0	0	5.04
1981	0	0	0	0	2.303
1981	0	0	0	0	2.406
1981	0	0	0	0	2.019
1981	0	0	0	0	2.611
1981	0	0	0	0	2.469
1981	0	0	0	0	2.135
1981	0	0	0	0	2.586
1981	0	0	0	0	1.837
1981	0	0	0	0	2.255
1981	0	0	0	0	0.917
1981	0	0	0	0	2.05
1981	0	0	0	0	2.391
1981	0	0	0	0	1.756
1981	0	0	0	0	1.788
1981	0	0	0	0	1.903
1981	0	0	0	0	2.621
1981	0	0	0	0	1.923
1981	0	0	0	0	1.501
1981	0	0	0	0	1.377
1981	0	0	0	0	1.847
1981	0	0	0	0	1.981
1981	0	0	0	0	1.632
1981	0	0	0	0	1.831
1981	0	0	0	0	1.674
1981	0	0	0	0	1.616
1981	0	0	0	0	2.282
1981	0	0	0	0	2.11
1981	0	0	0	0	2.609
1981	0	0	0	0	2.466
1981	0	0	0	0	2.302
1981	0	0	0	0	2.163
1981	0	0	0	0	2.151
1981	0	0	0	0	2.674
1981	0	0	0	0	2.354
1981	0	0	0	0	1.935
1981	0	0	0	0	1.581
1981	0	0	0	0	0.63
1981	0	0	0	0	2.08
1981	0	0	0	0	2.614
1981	0	0	0	0	2.46
1981	0	0	0	0	2.105
1981	0	0	0	0	2.344
1981	0	0	0	0	2.028
1981	0	0	0	0	2.471
1981	0	0	0	0	2.412
1981	0	0	0	0	2.076
1981	0	0	0	0	1.982
1981	0	0	0	0	0.905
1981	0	0	0	0	4.304
1981	0	0	0	0	6.316
1981	0	0	0	0	6.166
1981	0	0	0	0	5.112
1981	0	0	0	0	5.455
1981	0	0	0	0	4.878
1981	0	0	0	0	4.321
1981	0	0	0	0	5.942
1981	0	0	0	0	7.258
1981	0	0	0	0	9.069
1981	0	0	0	0	6.543
1981	0	0	0	0	7.502
1981	0	0	0	0	7.135
1981	0	0	0	0	6.98
1981	0	0	0	0	8.164
1981	0	0	0	0	6.685
1981	0	0	0	0	6.826
1981	0	0	0	0	8.616
1981	0	0	0	0	8.543
1981	0	0	0	0	7.762
1981	0	0	0	0	6.131
1981	0	0	0	0	5.983
1981	0	0	0	0	7.221
1981	0	0	0	0	9.022
1981	0	0	0	0	7.131
1981	0	0	0	0	7.541
1981	0	0	0	0	4.401
1981	0	0	0	0	4.244
1981	0	0	0	0	4.771
1981	0	0	0	0	5.13
1981	0	0	0	0	7.491
1981	0	0	0	0	6.059
1981	0	0	0	0	5.859
1981	0	0	0	0	5.65
1981	0	0	0	0	6.185
1981	0	0	0	0	5.716
1981	0	0	0	0	8.08
1981	0	0	0	0	7.756
1981	0	0	0	0	6.229
1981	0	0	0	0	5.999
1981	0	0	0	0	7.683
1981	0	0	0	0	6.696
1981	0	0	0	0	7.563
1981	0	0	0	0	5.809
1981	0	0	0	0	7.378
1981	0	0	0	0	8.579
1981	0	0	0	0	8.125
1981	0	0	0	0	8.17
1981	0	0	0	0	2.877
1981	0	0	0	0	3.783
1981	0	0	0	0	3.574
1981	0	0	0	0	3.993
1981	0	0	0	0	4.422
1981	0	0	0	0	3.677
1981	0	0	0	0	4.25
1981	0	0	0	0	4.265
1981	0	0	0	0	3.982
1981	0	0	0	0	3.472
1981	0	0	0	0	3.444
1981	0	0	0	0	3.926
1981	0	0	0	0	4.115
1981	0	0	0	0	4.804
1981	0	0	0	0	4.769
1981	0	0	0	0	4.694
1981	0	0	0	0	4.09
1981	0	0	0	0	3.566
1981	0	0	0	0	4.237
1981	0	0	0	0	3.803
1981	0	0	0	0	3.911
1981	0	0	0	0	3.946
1981	0	0	0	0	4.39
1981	0	0	0	0	3.94
1981	0	0	0	0	4.244
1981	0	0	0	0	3.942
1981	0	0	0	0	3.132
1981	0	0	0	0	3.485
1981	0	0	0	0	3.696
1981	0	0	0	0	3.324
1981	0	0	0	0	4.624
1981	0	0	0	0	3.292
1981	0	0	0	0	3.756
1981	0	0	0	0	4.151
1981	0	0	0	0	3.306
1981	0	0	0	0	4.056
1981	0	0	0	0	3.575
1981	0	0	0	0	3.266
1981	0	0	0	0	4.045
1981	0	0	0	0	3.582
1981	0	0	0	0	4.014
1981	0	0	0	0	3.538
1981	0	0	0	0	3.904
1981	0	0	0	0	3.266
1981	0	0	0	0	3.07
1981	0	0	0	0	3.84
1981	0	0	0	0	3.736
1981	0	0	0	0	3.85
1981	0	0	0	0	6.846
1981	0	0	0	0	7.838
1981	0	0	0	0	7.404
1981	0	0	0	0	7.373
1981	0	0	0	0	6.209
1981	0	0	0	0	5.755
1981	0	0	0	0	6.714
1981	0	0	0	0	7.527
1981	0	0	0	0	7.882
1981	0	0	0	0	6.261
1981	0	0	0	0	7.987
1981	0	0	0	0	7.596
1981	0	0	0	0	6.447
1981	0	0	0	0	8.032
1981	0	0	0	0	7.684
1981	0	0	0	0	8.269
1981	0	0	0	0	6.547
1981	0	0	0	0	6.691
1981	0	0	0	0	7.526
1981	0	0	0	0	8.219
1981	0	0	0	0	6.302
1981	0	0	0	0	7.741
1981	0	0	0	0	8.171
1981	0	0	0	0	7.612
1981	0	0	0	0	7.525
1981	0	0	0	0	7.396
1981	0	0	0	0	6.662
1981	0	0	0	0	6.702
1981	0	0	0	0	6.011
1981	0	0	0	0	6.703
1981	0	0	0	0	7.849
1981	0	0	0	0	6.879
1981	0	0	0	0	6.284
1981	0	0	0	0	6.89
1981	0	0	0	0	6.947
1981	0	0	0	0	6.242
1981	0	0	0	0	5.702
1981	0	0	0	0	8.182
1981	0	0	0	0	6.497
1981	0	0	0	0	6.829
1981	0	0	0	0	6.886
1981	0	0	0	0	7.281
1981	0	0	0	0	7.885
1981	0	0	0	0	7.18
1981	0	0	0	0	6.939
1981	0	0	0	0	8.354
1981	0	0	0	0	8.245
1981	0	0	0	0	5.131
1981	0	0	0	0	0.925
1981	0	0	0	0	1.521
1981	0	0	0	0	1.151
1981	0	0	0	0	1.295
1981	0	0	0	0	0.995
1981	0	0	0	0	1.353
1981	0	0	0	0	1.658
1981	0	0	0	0	0.859
1981	0	0	0	0	1.111
1981	0	0	0	0	0.225
1981	0	0	0	0	0.873
1981	0	0	0	0	1.109
1981	0	0	0	0	1.209
1981	0	0	0	0	1.357
1981	0	0	0	0	1.136
1981	0	0	0	0	0.833
1981	0	0	0	0	0.951
1981	0	0	0	0	0.266
1981	0	0	0	0	0.923
1981	0	0	0	0	0.835
1981	0	0	0	0	0.716
1981	0	0	0	0	0.861
1981	0	0	0	0	1.148
1981	0	0	0	0	0.744
1981	0	0	0	0	1.175
1981	0	0	0	0	1.551
1981	0	0	0	0	1.157
1981	0	0	0	0	1.071
1981	0	0	0	0	0.85
1981	0	0	0	0	1.198
1981	0	0	0	0	0.916
1981	0	0	0	0	0.628
1981	0	0	0	0	1.042
1981	0	0	0	0	1.138
1981	0	0	0	0	0.852
1981	0	0	0	0	0.945
1981	0	0	0	0	0.268
1981	0	0	0	0	0.766
1981	0	0	0	0	1.028
1981	0	0	0	0	0.954
1981	0	0	0	0	0.647
1981	0	0	0	0	0.935
1981	0	0	0	0	0.969
1981	0	0	0	0	0.992
1981	0	0	0	0	0.84
1981	0	0	0	0	0.636
1981	0	0	0	0	0.88
1981	0	0	0	0	0.466
1981	0	0	0	0	2.342
1981	0	0	0	0	1.854
1981	0	0	0	0	1.769
1981	0	0	0	0	2.341
1981	0	0	0	0	2.071
1981	0	0	0	0	2.395
1981	0	0	0	0	1.787
1981	0	0	0	0	2.059
1981	0	0	0	0	2.185
1981	0	0	0	0	1.946
1981	0	0	0	0	2.267
1981	0	0	0	0	2.214
1981	0	0	0	0	1.874
1981	0	0	0	0	2.403
1981	0	0	0	0	1.875
1981	0	0	0	0	2.031
1981	0	0	0	0	2.158
1981	0	0	0	0	1.916
1981	0	0	0	0	1.947
1981	0	0	0	0	2.007
1981	0	0	0	0	1.862
1981	0	0	0	0	1.778
1981	0	0	0	0	2.093
1981	0	0	0	0	1.944
1981	0	0	0	0	2.193
1981	0	0	0	0	1.988
1981	0	0	0	0	1.91
1981	0	0	0	0	1.887
1981	0	0	0	0	2.154
1981	0	0	0	0	2.301
1981	0	0	0	0	1.935
1981	0	0	0	0	2.14
1981	0	0	0	0	2.124
1981	0	0	0	0	2.291
1981	0	0	0	0	2.274
1981	0	0	0	0	2.471
1981	0	0	0	0	2.418
1981	0	0	0	0	1.946
1981	0	0	0	0	1.962
1981	0	0	0	0	1.886
1981	0	0	0	0	2.123
1981	0	0	0	0	1.874
1981	0	0	0	0	2.06
1981	0	0	0	0	2.039
1981	0	0	0	0	2.214
1981	0	0	0	0	2.023
1981	0	0	0	0	2.104
1981	0	0	0	0	1.515
1981	0	0	0	0	3.274
1981	0	0	0	0	3.526
1981	0	0	0	0	3.304
1981	0	0	0	0	3.276
1981	0	0	0	0	3.7
1981	0	0	0	0	3.22
1981	0	0	0	0	3.33
1981	0	0	0	0	3.973
1981	0	0	0	0	3.789
1981	0	0	0	0	2.207
1981	0	0	0	0	3.201
1981	0	0	0	0	3.25
1981	0	0	0	0	3.582
1981	0	0	0	0	3.703
1981	0	0	0	0	4.132
1981	0	0	0	0	3.957
1981	0	0	0	0	3.655
1981	0	0	0	0	2.901
1981	0	0	0	0	3.478
1981	0	0	0	0	3.826
1981	0	0	0	0	3.478
1981	0	0	0	0	3.489
1981	0	0	0	0	2.86
1981	0	0	0	0	4.007
1981	0	0	0	0	4.242
1981	0	0	0	0	3.714
1981	0	0	0	0	3.278
1981	0	0	0	0	2.781
1981	0	0	0	0	3.466
1981	0	0	0	0	3.404
1981	0	0	0	0	3.513
1981	0	0	0	0	2.81
1981	0	0	0	0	3.448
1981	0	0	0	0	3.899
1981	0	0	0	0	2.975
1981	0	0	0	0	3.206
1981	0	0	0	0	3.258
1981	0	0	0	0	3.666
1981	0	0	0	0	2.857
1981	0	0	0	0	3.481
1981	0	0	0	0	3.622
1981	0	0	0	0	2.557
1981	0	0	0	0	3.106
1981	0	0	0	0	3.24
1981	0	0	0	0	3.4
1981	0	0	0	0	3.673
1981	0	0	0	0	3.076
1981	0	0	0	0	2.893
1981	0	0	0	0	2.377
1981	0	0	0	0	2.188
1981	0	0	0	0	2.642
1981	0	0	0	0	2.756
1981	0	0	0	0	1.99
1981	0	0	0	0	2.094
1981	0	0	0	0	2.424
1981	0	0	0	0	1.957
1981	0	0	0	0	2.506
1981	0	0	0	0	0.931
1981	0	0	0	0	2.432
1981	0	0	0	0	2.091
1981	0	0	0	0	2.623
1981	0	0	0	0	3.558
1981	0	0	0	0	2.237
1981	0	0	0	0	2.384
1981	0	0	0	0	2.215
1981	0	0	0	0	1.623
1981	0	0	0	0	1.769
1981	0	0	0	0	2.294
1981	0	0	0	0	1.812
1981	0	0	0	0	2.222
1981	0	0	0	0	2.61
1981	0	0	0	0	2.255
1981	0	0	0	0	1.543
1981	0	0	0	0	1.887
1981	0	0	0	0	1.726
1981	0	0	0	0	1.705
1981	0	0	0	0	0.629
1981	0	0	0	0	1.983
1981	0	0	0	0	2.301
1981	0	0	0	0	2.159
1981	0	0	0	0	1.429
1981	0	0	0	0	1.739
1981	0	0	0	0	1.259
1981	0	0	0	0	2.247
1981	0	0	0	0	1.266
1981	0	0	0	0	2.887
1981	0	0	0	0	2.366
1981	0	0	0	0	2.293
1981	0	0	0	0	2.468
1981	0	0	0	0	1.874
1981	0	0	0	0	2.301
1981	0	0	0	0	2.165
1981	0	0	0	0	2.458
1981	0	0	0	0	2.502
1981	0	0	0	0	2.196
1981	0	0	0	0	2.176
1981	0	0	0	0	2.319
1981	0	0	0	0	2.751
1981	0	0	0	0	2.337
1981	0	0	0	0	2.619
1981	0	0	0	0	2.246
1981	0	0	0	0	2.257
1981	0	0	0	0	2.628
1981	0	0	0	0	2.172
1981	0	0	0	0	2.096
1981	0	0	0	0	0.788
1981	0	0	0	0	1.841
1981	0	0	0	0	2.382
1981	0	0	0	0	2.14
1981	0	0	0	0	2.162
1981	0	0	0	0	1.936
1981	0	0	0	0	2.286
1981	0	0	0	0	2.24
1981	0	0	0	0	1
1981	0	0	0	0	2.128
1981	0	0	0	0	2.242
1981	0	0	0	0	1.345
1981	0	0	0	0	2.364
1981	0	0	0	0	2.489
1981	0	0	0	0	3.353
1981	0	0	0	0	2.43
1981	0	0	0	0	3.149
1981	0	0	0	0	2.122
1981	0	0	0	0	2.172
1981	0	0	0	0	2.308
1981	0	0	0	0	2.634
1981	0	0	0	0	3.389
1981	0	0	0	0	1.808
1981	0	0	0	0	2.691
1981	0	0	0	0	2.077
1981	0	0	0	0	1.826
1981	0	0	0	0	1.783
1981	0	0	0	0	0.548
1981	0	0	0	0	2.218
1981	0	0	0	0	2.044
1981	0	0	0	0	2.224
1981	0	0	0	0	1.291
1981	0	0	0	0	1.519
1981	0	0	0	0	2.255
1981	0	0	0	0	2.542
1981	0	0	0	0	2.737
1981	0	0	0	0	2.82
1981	0	0	0	0	3.156
1981	0	0	0	0	0.86
1981	0	0	0	0	3.124
1981	0	0	0	0	4.217
1981	0	0	0	0	3.764
1981	0	0	0	0	3.343
1981	0	0	0	0	2.733
1981	0	0	0	0	1.953
1981	0	0	0	0	3.873
1981	0	0	0	0	2.09
1981	0	0	0	0	3.263
1981	0	0	0	0	0.893
1981	0	0	0	0	3.149
1981	0	0	0	0	2.654
1981	0	0	0	0	3.527
1981	0	0	0	0	3.056
1981	0	0	0	0	4.588
1981	0	0	0	0	2.816
1981	0	0	0	0	2.475
1981	0	0	0	0	2.13
1981	0	0	0	0	2.383
1981	0	0	0	0	4.554
1981	0	0	0	0	3.227
1981	0	0	0	0	2.241
1981	0	0	0	0	1.868
1981	0	0	0	0	2.926
1981	0	0	0	0	1.57
1981	0	0	0	0	2.568
1981	0	0	0	0	3.209
1981	0	0	0	0	3.629
1981	0	0	0	0	3.041
1981	0	0	0	0	3.495
1981	0	0	0	0	2.724
1981	0	0	0	0	2.245
1981	0	0	0	0	2.992
1981	0	0	0	0	2.79
1981	0	0	0	0	2.701
1981	0	0	0	0	2.471
1981	0	0	0	0	0.961
1981	0	0	0	0	3.635
1981	0	0	0	0	2.564
1981	0	0	0	0	3.879
1981	0	0	0	0	1.92
1981	0	0	0	0	2.645
1981	0	0	0	0	2.281
1981	0	0	0	0	3.393
1981	0	0	0	0	3.01
1981	0	0	0	0	1.303
1981	0	0	0	0	2.512
1981	0	0	0	0	1.018
1981	0	0	0	0	4.048
1981	0	0	0	0	4.41
1981	0	0	0	0	4.582
1981	0	0	0	0	4.324
1981	0	0	0	0	4.56
1981	0	0	0	0	4.312
1981	0	0	0	0	4.365
1981	0	0	0	0	4.54
1981	0	0	0	0	5.177
1981	0	0	0	0	4.367
1981	0	0	0	0	4.874
1981	0	0	0	0	4.223
1981	0	0	0	0	4.932
1981	0	0	0	0	5.116
1981	0	0	0	0	5.565
1981	0	0	0	0	5.318
1981	0	0	0	0	5.24
1981	0	0	0	0	4.936
1981	0	0	0	0	4.847
1981	0	0	0	0	4.832
1981	0	0	0	0	4.491
1981	0	0	0	0	4.674
1981	0	0	0	0	4.96
1981	0	0	0	0	5.369
1981	0	0	0	0	4.992
1981	0	0	0	0	4.959
1981	0	0	0	0	4.484
1981	0	0	0	0	4.083
1981	0	0	0	0	4.312
1981	0	0	0	0	3.844
1981	0	0	0	0	4.701
1981	0	0	0	0	4.37
1981	0	0	0	0	4.761
1981	0	0	0	0	4.862
1981	0	0	0	0	4.607
1981	0	0	0	0	4.316
1981	0	0	0	0	5.271
1981	0	0	0	0	4.958
1981	0	0	0	0	5.17
1981	0	0	0	0	4.915
1981	0	0	0	0	4.832
1981	0	0	0	0	4.402
1981	0	0	0	0	5.133
1981	0	0	0	0	4.201
1981	0	0	0	0	4.578
1981	0	0	0	0	5.057
1981	0	0	0	0	5.002
1981	0	0	0	0	4.895
1981	0	0	0	0	4.336
1981	0	0	0	0	4.225
1981	0	0	0	0	4.157
1981	0	0	0	0	4.138
1981	0	0	0	0	4.962
1981	0	0	0	0	4.528
1981	0	0	0	0	5.261
1981	0	0	0	0	6.188
1981	0	0	0	0	4.822
1981	0	0	0	0	4.69
1981	0	0	0	0	5.002
1981	0	0	0	0	4.663
1981	0	0	0	0	4.182
1981	0	0	0	0	5.096
1981	0	0	0	0	4.039
1981	0	0	0	0	5.289
1981	0	0	0	0	5.683
1981	0	0	0	0	4.61
1981	0	0	0	0	5.832
1981	0	0	0	0	5.018
1981	0	0	0	0	4.496
1981	0	0	0	0	5.246
1981	0	0	0	0	5.902
1981	0	0	0	0	5.445
1981	0	0	0	0	4.99
1981	0	0	0	0	4.647
1981	0	0	0	0	4.688
1981	0	0	0	0	4.56
1981	0	0	0	0	4.159
1981	0	0	0	0	4.802
1981	0	0	0	0	5.084
1981	0	0	0	0	4.253
1981	0	0	0	0	3.697
1981	0	0	0	0	4.585
1981	0	0	0	0	4.048
1981	0	0	0	0	4.103
1981	0	0	0	0	6.538
1981	0	0	0	0	5.357
1981	0	0	0	0	4.696
1981	0	0	0	0	4.974
1981	0	0	0	0	5.309
1981	0	0	0	0	5.168
1981	0	0	0	0	4.784
1981	0	0	0	0	4.822
1981	0	0	0	0	4.678
1981	0	0	0	0	5.448
1981	0	0	0	0	5.468
1981	0	0	0	0	5.348
1981	0	0	0	0	3.269
1981	0	0	0	0	1.49
1981	0	0	0	0	3.235
1981	0	0	0	0	3.28
1981	0	0	0	0	2.305
1981	0	0	0	0	2.306
1981	0	0	0	0	1.722
1981	0	0	0	0	2.513
1981	0	0	0	0	1.891
1981	0	0	0	0	2.172
1981	0	0	0	0	0.399
1981	0	0	0	0	1.814
1981	0	0	0	0	2.471
1981	0	0	0	0	2.163
1981	0	0	0	0	2.304
1981	0	0	0	0	2.791
1981	0	0	0	0	3.172
1981	0	0	0	0	3.1
1981	0	0	0	0	0.961
1981	0	0	0	0	2.571
1981	0	0	0	0	2.259
1981	0	0	0	0	2.576
1981	0	0	0	0	2.187
1981	0	0	0	0	2.481
1981	0	0	0	0	2.358
1981	0	0	0	0	2.963
1981	0	0	0	0	3.316
1981	0	0	0	0	1.233
1981	0	0	0	0	2.276
1981	0	0	0	0	1.719
1981	0	0	0	0	1.27
1981	0	0	0	0	3.565
1981	0	0	0	0	1.552
1981	0	0	0	0	2.221
1981	0	0	0	0	2.375
1981	0	0	0	0	1.459
1981	0	0	0	0	1.716
1981	0	0	0	0	0.409
1981	0	0	0	0	1.604
1981	0	0	0	0	2.47
1981	0	0	0	0	2.278
1981	0	0	0	0	1.609
1981	0	0	0	0	1.295
1981	0	0	0	0	2.243
1981	0	0	0	0	2.075
1981	0	0	0	0	2.552
1981	0	0	0	0	3.189
1981	0	0	0	0	3.481
1981	0	0	0	0	1.392
1981	0	0	0	0	1.802
1981	0	0	0	0	2.12
1981	0	0	0	0	2.426
1981	0	0	0	0	2.33
1981	0	0	0	0	2.59
1981	0	0	0	0	2.082
1981	0	0	0	0	2.391
1981	0	0	0	0	2.216
1981	0	0	0	0	1.981
1981	0	0	0	0	0.665
1981	0	0	0	0	2.319
1981	0	0	0	0	2.218
1981	0	0	0	0	2.283
1981	0	0	0	0	2.702
1981	0	0	0	0	1.987
1981	0	0	0	0	2.76
1981	0	0	0	0	2.243
1981	0	0	0	0	1.378
1981	0	0	0	0	1.955
1981	0	0	0	0	2.563
1981	0	0	0	0	1.989
1981	0	0	0	0	2.747
1981	0	0	0	0	2.116
1981	0	0	0	0	1.703
1981	0	0	0	0	1.774
1981	0	0	0	0	2.179
1981	0	0	0	0	1.789
1981	0	0	0	0	2.002
1981	0	0	0	0	1.873
1981	0	0	0	0	2.125
1981	0	0	0	0	2.272
1981	0	0	0	0	1.567
1981	0	0	0	0	2.588
1981	0	0	0	0	2.048
1981	0	0	0	0	1.757
1981	0	0	0	0	1.807
1981	0	0	0	0	0.71
1981	0	0	0	0	2.543
1981	0	0	0	0	2.185
1981	0	0	0	0	2.297
1981	0	0	0	0	1.895
1981	0	0	0	0	1.918
1981	0	0	0	0	2.183
1981	0	0	0	0	2.157
1981	0	0	0	0	1.822
1981	0	0	0	0	1.274
1981	0	0	0	0	2.122
1981	0	0	0	0	1.835
1981	0	0	0	0	4.708
1981	0	0	0	0	6.646
1981	0	0	0	0	6.109
1981	0	0	0	0	4.427
1981	0	0	0	0	5.879
1981	0	0	0	0	5.934
1981	0	0	0	0	6.196
1981	0	0	0	0	5.059
1981	0	0	0	0	6.578
1981	0	0	0	0	3.426
1981	0	0	0	0	4.899
1981	0	0	0	0	6.277
1981	0	0	0	0	5.487
1981	0	0	0	0	6.101
1981	0	0	0	0	5.045
1981	0	0	0	0	5.99
1981	0	0	0	0	6.279
1981	0	0	0	0	4.71
1981	0	0	0	0	5.417
1981	0	0	0	0	6.161
1981	0	0	0	0	5.198
1981	0	0	0	0	5.4
1981	0	0	0	0	5.808
1981	0	0	0	0	6.619
1981	0	0	0	0	5.255
1981	0	0	0	0	5.967
1981	0	0	0	0	4.863
1981	0	0	0	0	5.344
1981	0	0	0	0	5.061
1981	0	0	0	0	5.587
1981	0	0	0	0	6.149
1981	0	0	0	0	4.838
1981	0	0	0	0	5.663
1981	0	0	0	0	6.105
1981	0	0	0	0	4.88
1981	0	0	0	0	5.028
1981	0	0	0	0	3.901
1981	0	0	0	0	6.342
1981	0	0	0	0	4.903
1981	0	0	0	0	5.25
1981	0	0	0	0	5.386
1981	0	0	0	0	5.978
1981	0	0	0	0	6.203
1981	0	0	0	0	5.741
1981	0	0	0	0	6.527
1981	0	0	0	0	5.887
1981	0	0	0	0	6.462
1981	0	0	0	0	3.911
1981	0	0	0	0	0.768
1981	0	0	0	0	0.501
1981	0	0	0	0	0.652
1981	0	0	0	0	1.062
1981	0	0	0	0	0.637
1981	0	0	0	0	0.164
1981	0	0	0	0	0.666
1981	0	0	0	0	1.334
1981	0	0	0	0	0.893
1981	0	0	0	0	0.586
1981	0	0	0	0	0.427
1981	0	0	0	0	1.104
1981	0	0	0	0	0.902
1981	0	0	0	0	0.44
1981	0	0	0	0	1.352
1981	0	0	0	0	0.616
1981	0	0	0	0	0.515
1981	0	0	0	0	0.751
1981	0	0	0	0	0.623
1981	0	0	0	0	0.149
1981	0	0	0	0	0.357
1981	0	0	0	0	0.349
1981	0	0	0	0	0.567
1981	0	0	0	0	0.694
1981	0	0	0	0	0.966
1981	0	0	0	0	0.453
1981	0	0	0	0	0.397
1981	0	0	0	0	0.921
1981	0	0	0	0	0.458
1981	0	0	0	0	0.668
1981	0	0	0	0	0.851
1981	0	0	0	0	0.7
1981	0	0	0	0	0.731
1981	0	0	0	0	0.428
1981	0	0	0	0	0.286
1981	0	0	0	0	0.298
1981	0	0	0	0	0.429
1981	0	0	0	0	0.621
1981	0	0	0	0	0.917
1981	0	0	0	0	0.251
1981	0	0	0	0	0.733
1981	0	0	0	0	0.311
1981	0	0	0	0	0.69
1981	0	0	0	0	1.163
1981	0	0	0	0	0.532
1981	0	0	0	0	1.276
1981	0	0	0	0	0.241
1981	0	0	0	0	0.798
1981	0	0	0	0	0.52
1981	0	0	0	0	0.417
1981	0	0	0	0	0.834
1981	0	0	0	0	0.557
1981	0	0	0	0	0.805
1981	0	0	0	0	0.469
1981	0	0	0	0	0.43
1981	0	0	0	0	1.074
1981	0	0	0	0	0.961
1981	0	0	0	0	0.629
1981	0	0	0	0	0.257
1981	0	0	0	0	1.125
1981	0	0	0	0	0.485
1981	0	0	0	0	0.868
1981	0	0	0	0	0.564
1981	0	0	0	0	0.654
1981	0	0	0	0	0.944
1981	0	0	0	0	0.488
1981	0	0	0	0	0.436
1981	0	0	0	0	0.997
1981	0	0	0	0	0.824
1981	0	0	0	0	0.277
1981	0	0	0	0	0.851
1981	0	0	0	0	0.646
1981	0	0	0	0	0.279
1981	0	0	0	0	0.308
1981	0	0	0	0	0.448
1981	0	0	0	0	0.417
1981	0	0	0	0	0.439
1981	0	0	0	0	0.632
1981	0	0	0	0	0.601
1981	0	0	0	0	0.585
1981	0	0	0	0	0.539
1981	0	0	0	0	0.428
1981	0	0	0	0	0.329
1981	0	0	0	0	0.479
1981	0	0	0	0	0.23
1981	0	0	0	0	0.418
1981	0	0	0	0	0.879
1981	0	0	0	0	0.326
1981	0	0	0	0	0.506
1981	0	0	0	0	0.643
1981	0	0	0	0	0.329
1981	0	0	0	0	0.317
1981	0	0	0	0	0.497
1981	0	0	0	0	0.401
1981	0	0	0	0	0.658
1981	0	0	0	0	0.287
1981	0	0	0	0	3.806
1981	0	0	0	0	4.394
1981	0	0	0	0	5.792
1981	0	0	0	0	3.935
1981	0	0	0	0	3.779
1981	0	0	0	0	3.725
1981	0	0	0	0	4.012
1981	0	0	0	0	4.167
1981	0	0	0	0	4.455
1981	0	0	0	0	4.735
1981	0	0	0	0	5.187
1981	0	0	0	0	4.945
1981	0	0	0	0	4.903
1981	0	0	0	0	5.424
1981	0	0	0	0	5.199
1981	0	0	0	0	4.653
1981	0	0	0	0	5.78
1981	0	0	0	0	5.749
1981	0	0	0	0	5.295
1981	0	0	0	0	4.973
1981	0	0	0	0	4.097
1981	0	0	0	0	4.143
1981	0	0	0	0	4.946
1981	0	0	0	0	4.527
1981	0	0	0	0	5.213
1981	0	0	0	0	5.038
1981	0	0	0	0	4.041
1981	0	0	0	0	3.776
1981	0	0	0	0	4.296
1981	0	0	0	0	3.99
1981	0	0	0	0	3.996
1981	0	0	0	0	4.19
1981	0	0	0	0	4.98
1981	0	0	0	0	4.335
1981	0	0	0	0	4.59
1981	0	0	0	0	4.68
1981	0	0	0	0	5.041
1981	0	0	0	0	4.609
1981	0	0	0	0	3.972
1981	0	0	0	0	4.622
1981	0	0	0	0	5.042
1981	0	0	0	0	4.57
1981	0	0	0	0	4.327
1981	0	0	0	0	4.182
1981	0	0	0	0	4.448
1981	0	0	0	0	5.021
1981	0	0	0	0	5.003
1981	0	0	0	0	6.492
1981	0	0	0	0	4.726
1981	0	0	0	0	6.304
1981	0	0	0	0	6.301
1981	0	0	0	0	6.255
1981	0	0	0	0	6.405
1981	0	0	0	0	6.763
1981	0	0	0	0	7.137
1981	0	0	0	0	6.529
1981	0	0	0	0	6.609
1981	0	0	0	0	6.481
1981	0	0	0	0	6.994
1981	0	0	0	0	6.876
1981	0	0	0	0	6.442
1981	0	0	0	0	7.894
1981	0	0	0	0	6.183
1981	0	0	0	0	7.671
1981	0	0	0	0	7.771
1981	0	0	0	0	6.637
1981	0	0	0	0	8.003
1981	0	0	0	0	6.975
1981	0	0	0	0	5.905
1981	0	0	0	0	7.06
1981	0	0	0	0	6.249
1981	0	0	0	0	6.148
1981	0	0	0	0	6.129
1981	0	0	0	0	6.157
1981	0	0	0	0	5.64
1981	0	0	0	0	6.129
1981	0	0	0	0	6.22
1981	0	0	0	0	4.625
1981	0	0	0	0	5.656
1981	0	0	0	0	5.963
1981	0	0	0	0	5.486
1981	0	0	0	0	6.25
1981	0	0	0	0	5.515
1981	0	0	0	0	6.286
1981	0	0	0	0	6.844
1981	0	0	0	0	5.959
1981	0	0	0	0	6.258
1981	0	0	0	0	6.245
1981	0	0	0	0	6.315
1981	0	0	0	0	6.117
1981	0	0	0	0	5.637
1981	0	0	0	0	5.309
1981	0	0	0	0	6.295
1981	0	0	0	0	6.396
1981	0	0	0	0	7.328
1981	0	0	0	0	7.335
1981	0	0	0	0	5.286
1981	0	0	0	0	6.37
1981	0	0	0	0	5.782
1981	0	0	0	0	5.874
1981	0	0	0	0	5.851
1981	0	0	0	0	5.745
1981	0	0	0	0	5.263
1981	0	0	0	0	6.58
1981	0	0	0	0	6.783
1981	0	0	0	0	5.128
1981	0	0	0	0	5.88
1981	0	0	0	0	6.457
1981	0	0	0	0	6.476
1981	0	0	0	0	6.838
1981	0	0	0	0	7.897
1981	0	0	0	0	7.974
1981	0	0	0	0	7.04
1981	0	0	0	0	7.321
1981	0	0	0	0	7.926
1981	0	0	0	0	6.063
1981	0	0	0	0	5.964
1981	0	0	0	0	6.342
1981	0	0	0	0	6.765
1981	0	0	0	0	8.055
1981	0	0	0	0	6.891
1981	0	0	0	0	6.418
1981	0	0	0	0	4.968
1981	0	0	0	0	5.125
1981	0	0	0	0	5.658
1981	0	0	0	0	5.705
1981	0	0	0	0	6.854
1981	0	0	0	0	5.59
1981	0	0	0	0	5.483
1981	0	0	0	0	5.657
1981	0	0	0	0	5.877
1981	0	0	0	0	4.835
1981	0	0	0	0	5.244
1981	0	0	0	0	6.209
1981	0	0	0	0	7.102
1981	0	0	0	0	6.044
1981	0	0	0	0	6.897
1981	0	0	0	0	6.363
1981	0	0	0	0	7.026
1981	0	0	0	0	4.883
1981	0	0	0	0	5.393
1981	0	0	0	0	7.134
1981	0	0	0	0	8.009
1981	0	0	0	0	6.793
1983	0	0	0	0	5.1
1983	0	0	0	0	5.54
1983	0	0	0	0	5.43
1983	0	0	0	0	4.98
1983	0	0	0	0	5.79
1983	0	0	0	0	5.51
1983	0	0	0	0	5.13
1983	0	0	0	0	5.54
1983	0	0	0	0	5.59
1983	0	0	0	0	5.59
1983	0	0	0	0	5.06
1983	0	0	0	0	4.44
1983	0	0	0	0	5.09
1983	0	0	0	0	5.53
1983	0	0	0	0	5.54
1983	0	0	0	0	5.24
1983	0	0	0	0	5.02
1983	0	0	0	0	5.73
1983	0	0	0	0	5.62
1983	0	0	0	0	4.67
1983	0	0	0	0	4.66
1983	0	0	0	0	4.88
1983	0	0	0	0	5.44
1983	0	0	0	0	5.73
1983	0	0	0	0	5.58
1983	0	0	0	0	5.19
1983	0	0	0	0	5.42
1983	0	0	0	0	5.37
1983	0	0	0	0	6.05
1983	0	0	0	0	5.95
1983	0	0	0	0	5.44
1983	0	0	0	0	5.97
1983	0	0	0	0	6.23
1983	0	0	0	0	5.9
1983	0	0	0	0	6.08
1983	0	0	0	0	4.83
1983	0	0	0	0	4.51
1983	0	0	0	0	5.24
1983	0	0	0	0	4.46
1983	0	0	0	0	5.73
1983	0	0	0	0	5.37
1983	0	0	0	0	5.51
1983	0	0	0	0	5.42
1983	0	0	0	0	5.83
1983	0	0	0	0	5.98
1983	0	0	0	0	5.85
1983	0	0	0	0	6.3
1983	0	0	0	0	5.11
1983	0	0	0	0	5.23
1983	0	0	0	0	2.7
1983	0	0	0	0	2.85
1983	0	0	0	0	2.8
1983	0	0	0	0	3.04
1983	0	0	0	0	2.92
1983	0	0	0	0	3.14
1983	0	0	0	0	2.5
1983	0	0	0	0	2.45
1983	0	0	0	0	2.23
1983	0	0	0	0	2.25
1983	0	0	0	0	2.44
1983	0	0	0	0	2.41
1983	0	0	0	0	2.62
1983	0	0	0	0	2.49
1983	0	0	0	0	2.82
1983	0	0	0	0	2.84
1983	0	0	0	0	2.76
1983	0	0	0	0	2.6
1983	0	0	0	0	2.17
1983	0	0	0	0	1.63
1983	0	0	0	0	2.3
1983	0	0	0	0	2.42
1983	0	0	0	0	2.36
1983	0	0	0	0	2.27
1983	0	0	0	0	1.99
1983	0	0	0	0	2.17
1983	0	0	0	0	2.24
1983	0	0	0	0	3.48
1983	0	0	0	0	3.25
1983	0	0	0	0	3.35
1983	0	0	0	0	3.44
1983	0	0	0	0	2.87
1983	0	0	0	0	3.38
1983	0	0	0	0	3.12
1983	0	0	0	0	2.99
1983	0	0	0	0	2.81
1983	0	0	0	0	2.45
1983	0	0	0	0	3.01
1983	0	0	0	0	2.62
1983	0	0	0	0	2.35
1983	0	0	0	0	2.14
1983	0	0	0	0	2.32
1983	0	0	0	0	2.58
1983	0	0	0	0	2.79
1983	0	0	0	0	2.66
1983	0	0	0	0	2.84
1983	0	0	0	0	3.1
1983	0	0	0	0	2.99
1983	0	0	0	0	2.84
1983	0	0	0	0	2.85
1983	0	0	0	0	2.76
1983	0	0	0	0	2.53
1983	0	0	0	0	2.67
1983	0	0	0	0	2.75
1983	0	0	0	0	2.63
1983	0	0	0	0	3.07
1983	0	0	0	0	2.67
1983	0	0	0	0	2.55
1983	0	0	0	0	2.68
1983	0	0	0	0	2.48
1983	0	0	0	0	2.47
1983	0	0	0	0	2.77
1983	0	0	0	0	3
1983	0	0	0	0	2.85
1983	0	0	0	0	2.82
1983	0	0	0	0	2.46
1983	0	0	0	0	2.43
1983	0	0	0	0	2.17
1983	0	0	0	0	1.75
1983	0	0	0	0	1.78
1983	0	0	0	0	1.59
1983	0	0	0	0	3.11
1983	0	0	0	0	2.85
1983	0	0	0	0	2.84
1983	0	0	0	0	2.35
1983	0	0	0	0	2.44
1983	0	0	0	0	2.54
1983	0	0	0	0	2.46
1983	0	0	0	0	2.39
1983	0	0	0	0	2.33
1983	0	0	0	0	1.92
1983	0	0	0	0	2.23
1983	0	0	0	0	2.64
1983	0	0	0	0	2.37
1983	0	0	0	0	2.51
1983	0	0	0	0	2.71
1983	0	0	0	0	2.4
1983	0	0	0	0	2.41
1983	0	0	0	0	2.88
1983	0	0	0	0	2.94
1983	0	0	0	0	2.85
1983	0	0	0	0	1.79
1983	0	0	0	0	1.71
1983	0	0	0	0	1.47
1983	0	0	0	0	2.64
1983	0	0	0	0	2.99
1983	0	0	0	0	2.59
1983	0	0	0	0	2.39
1983	0	0	0	0	2.61
1983	0	0	0	0	2.74
1983	0	0	0	0	2.49
1983	0	0	0	0	2.55
1983	0	0	0	0	2.48
1983	0	0	0	0	2.74
1983	0	0	0	0	2.69
1983	0	0	0	0	2.98
1983	0	0	0	0	2.83
1983	0	0	0	0	2.99
1983	0	0	0	0	2.64
1983	0	0	0	0	2.42
1983	0	0	0	0	2.76
1983	0	0	0	0	2.6
1983	0	0	0	0	2.93
1983	0	0	0	0	3.04
1983	0	0	0	0	2.69
1983	0	0	0	0	2.8
1983	0	0	0	0	2.34
1983	0	0	0	0	3.17
1983	0	0	0	0	3.07
1983	0	0	0	0	2.5
1983	0	0	0	0	2.25
1983	0	0	0	0	2.55
1983	0	0	0	0	2.1
1983	0	0	0	0	2.84
1983	0	0	0	0	2.44
1983	0	0	0	0	2.7
1983	0	0	0	0	2.25
1983	0	0	0	0	2.51
1983	0	0	0	0	2.69
1983	0	0	0	0	2.75
1983	0	0	0	0	2.84
1983	0	0	0	0	2.93
1983	0	0	0	0	2.45
1983	0	0	0	0	2.62
1983	0	0	0	0	2.68
1983	0	0	0	0	2.63
1983	0	0	0	0	2.35
1983	0	0	0	0	2.94
1983	0	0	0	0	2.88
1983	0	0	0	0	2.81
1983	0	0	0	0	2.53
1983	0	0	0	0	2.64
1983	0	0	0	0	2.5
1983	0	0	0	0	9.22
1983	0	0	0	0	6.23
1983	0	0	0	0	6.21
1983	0	0	0	0	5.94
1983	0	0	0	0	7.92
1983	0	0	0	0	6.44
1983	0	0	0	0	7.71
1983	0	0	0	0	8.64
1983	0	0	0	0	8.12
1983	0	0	0	0	9.26
1983	0	0	0	0	7.99
1983	0	0	0	0	9.68
1983	0	0	0	0	9.55
1983	0	0	0	0	8.52
1983	0	0	0	0	8.59
1983	0	0	0	0	6.05
1983	0	0	0	0	5.82
1983	0	0	0	0	8.68
1983	0	0	0	0	7.64
1983	0	0	0	0	7.29
1983	0	0	0	0	8.43
1983	0	0	0	0	7.2
1983	0	0	0	0	7.93
1983	0	0	0	0	7.38
1983	0	0	0	0	8.71
1983	0	0	0	0	9.07
1983	0	0	0	0	7.74
1983	0	0	0	0	7.73
1983	0	0	0	0	9.06
1983	0	0	0	0	7.07
1983	0	0	0	0	8.23
1983	0	0	0	0	8.98
1983	0	0	0	0	4.74
1983	0	0	0	0	7.21
1983	0	0	0	0	7.47
1983	0	0	0	0	5.49
1983	0	0	0	0	6.72
1983	0	0	0	0	9.25
1983	0	0	0	0	9.36
1983	0	0	0	0	9.43
1983	0	0	0	0	10.15
1983	0	0	0	0	8.73
1983	0	0	0	0	6.66
1983	0	0	0	0	8.27
1983	0	0	0	0	9.62
1983	0	0	0	0	8.5
1983	0	0	0	0	8.68
1983	0	0	0	0	6.36
1983	0	0	0	0	8.73
1983	0	0	0	0	2.2
1983	0	0	0	0	2.43
1983	0	0	0	0	2.32
1983	0	0	0	0	1.61
1983	0	0	0	0	2.36
1983	0	0	0	0	2.03
1983	0	0	0	0	1.62
1983	0	0	0	0	1.96
1983	0	0	0	0	2.01
1983	0	0	0	0	2.38
1983	0	0	0	0	2.87
1983	0	0	0	0	1.97
1983	0	0	0	0	1.53
1983	0	0	0	0	1.04
1983	0	0	0	0	2.14
1983	0	0	0	0	3.15
1983	0	0	0	0	3.22
1983	0	0	0	0	2.12
1983	0	0	0	0	1.43
1983	0	0	0	0	2.85
1983	0	0	0	0	1.37
1983	0	0	0	0	2.39
1983	0	0	0	0	1.14
1983	0	0	0	0	1.01
1983	0	0	0	0	1.87
1983	0	0	0	0	1.92
1983	0	0	0	0	1.08
1983	0	0	0	0	1.77
1983	0	0	0	0	1.22
1983	0	0	0	0	1.73
1983	0	0	0	0	1.8
1983	0	0	0	0	1.62
1983	0	0	0	0	2.1
1983	0	0	0	0	1.75
1983	0	0	0	0	1.74
1983	0	0	0	0	2.77
1983	0	0	0	0	2.39
1983	0	0	0	0	1.41
1983	0	0	0	0	2.28
1983	0	0	0	0	2.03
1983	0	0	0	0	2.19
1983	0	0	0	0	1.72
1983	0	0	0	0	1.52
1983	0	0	0	0	1.72
1983	0	0	0	0	2.52
1983	0	0	0	0	1.85
1983	0	0	0	0	1.73
1983	0	0	0	0	2.37
1983	0	0	0	0	1.48
1983	0	0	0	0	5.64
1983	0	0	0	0	4.01
1983	0	0	0	0	2.36
1983	0	0	0	0	3.51
1983	0	0	0	0	4.95
1983	0	0	0	0	4.76
1983	0	0	0	0	2.76
1983	0	0	0	0	4.22
1983	0	0	0	0	4.93
1983	0	0	0	0	3.04
1983	0	0	0	0	2.92
1983	0	0	0	0	5.99
1983	0	0	0	0	6.2
1983	0	0	0	0	2.12
1983	0	0	0	0	6.6
1983	0	0	0	0	3.59
1983	0	0	0	0	3.01
1983	0	0	0	0	5.27
1983	0	0	0	0	4.54
1983	0	0	0	0	4.17
1983	0	0	0	0	3.46
1983	0	0	0	0	3.8
1983	0	0	0	0	2.83
1983	0	0	0	0	5.01
1983	0	0	0	0	4.8
1983	0	0	0	0	6.3
1983	0	0	0	0	3.33
1983	0	0	0	0	3.13
1983	0	0	0	0	2.76
1983	0	0	0	0	3.62
1983	0	0	0	0	4.74
1983	0	0	0	0	4.15
1983	0	0	0	0	2.93
1983	0	0	0	0	3.32
1983	0	0	0	0	4.64
1983	0	0	0	0	5.04
1983	0	0	0	0	3.48
1983	0	0	0	0	4.06
1983	0	0	0	0	5
1983	0	0	0	0	4.5
1983	0	0	0	0	4.82
1983	0	0	0	0	6.15
1983	0	0	0	0	3.96
1983	0	0	0	0	4.4
1983	0	0	0	0	3.43
1983	0	0	0	0	6.09
1983	0	0	0	0	5.56
1983	0	0	0	0	3.41
1983	0	0	0	0	6.16
1983	0	0	0	0	12.68
1983	0	0	0	0	12.69
1983	0	0	0	0	10.07
1983	0	0	0	0	10.4
1983	0	0	0	0	13.04
1983	0	0	0	0	10.85
1983	0	0	0	0	11.53
1983	0	0	0	0	12.43
1983	0	0	0	0	12.6
1983	0	0	0	0	13.06
1983	0	0	0	0	12.88
1983	0	0	0	0	13.65
1983	0	0	0	0	13.15
1983	0	0	0	0	10.79
1983	0	0	0	0	11.61
1983	0	0	0	0	11.82
1983	0	0	0	0	9.92
1983	0	0	0	0	12.29
1983	0	0	0	0	13.01
1983	0	0	0	0	11.27
1983	0	0	0	0	12.05
1983	0	0	0	0	12.61
1983	0	0	0	0	12.76
1983	0	0	0	0	11.24
1983	0	0	0	0	12.7
1983	0	0	0	0	13.62
1983	0	0	0	0	11.89
1983	0	0	0	0	11.41
1983	0	0	0	0	11.48
1983	0	0	0	0	11.25
1983	0	0	0	0	12.21
1983	0	0	0	0	11.76
1983	0	0	0	0	9.92
1983	0	0	0	0	11.3
1983	0	0	0	0	9.65
1983	0	0	0	0	11.56
1983	0	0	0	0	11.63
1983	0	0	0	0	11.44
1983	0	0	0	0	13.83
1983	0	0	0	0	13.49
1983	0	0	0	0	14.45
1983	0	0	0	0	11.92
1983	0	0	0	0	10.43
1983	0	0	0	0	11.14
1983	0	0	0	0	12.04
1983	0	0	0	0	12.47
1983	0	0	0	0	13.01
1983	0	0	0	0	10.97
1983	0	0	0	0	13.5
1983	0	0	0	0	3.58
1983	0	0	0	0	3.83
1983	0	0	0	0	3.81
1983	0	0	0	0	3.4
1983	0	0	0	0	3.08
1983	0	0	0	0	3.75
1983	0	0	0	0	3.21
1983	0	0	0	0	3.36
1983	0	0	0	0	2.72
1983	0	0	0	0	3.75
1983	0	0	0	0	3.77
1983	0	0	0	0	4.86
1983	0	0	0	0	4.01
1983	0	0	0	0	3.76
1983	0	0	0	0	4.01
1983	0	0	0	0	3.39
1983	0	0	0	0	3.71
1983	0	0	0	0	3.73
1983	0	0	0	0	3.3
1983	0	0	0	0	3.57
1983	0	0	0	0	2.92
1983	0	0	0	0	3
1983	0	0	0	0	3.16
1983	0	0	0	0	2.73
1983	0	0	0	0	3.52
1983	0	0	0	0	3.62
1983	0	0	0	0	3.32
1983	0	0	0	0	3.75
1983	0	0	0	0	3.51
1983	0	0	0	0	2.9
1983	0	0	0	0	4.07
1983	0	0	0	0	2.9
1983	0	0	0	0	3.49
1983	0	0	0	0	3.23
1983	0	0	0	0	3.83
1983	0	0	0	0	4.03
1983	0	0	0	0	3.24
1983	0	0	0	0	3.54
1983	0	0	0	0	3.64
1983	0	0	0	0	3.39
1983	0	0	0	0	3.97
1983	0	0	0	0	4.13
1983	0	0	0	0	3.35
1983	0	0	0	0	3.71
1983	0	0	0	0	3.64
1983	0	0	0	0	3.75
1983	0	0	0	0	3.06
1983	0	0	0	0	3.32
1983	0	0	0	0	3.77
1983	0	0	0	0	1.33
1983	0	0	0	0	0.6
1983	0	0	0	0	0.76
1983	0	0	0	0	0.84
1983	0	0	0	0	1.03
1983	0	0	0	0	0.89
1983	0	0	0	0	0.98
1983	0	0	0	0	0.85
1983	0	0	0	0	1.34
1983	0	0	0	0	1.1
1983	0	0	0	0	1.48
1983	0	0	0	0	0.67
1983	0	0	0	0	1.34
1983	0	0	0	0	1.07
1983	0	0	0	0	1.1
1983	0	0	0	0	0.72
1983	0	0	0	0	1.04
1983	0	0	0	0	0.9
1983	0	0	0	0	1.02
1983	0	0	0	0	1.2
1983	0	0	0	0	0.86
1983	0	0	0	0	0.86
1983	0	0	0	0	1.24
1983	0	0	0	0	0.89
1983	0	0	0	0	1
1983	0	0	0	0	0.67
1983	0	0	0	0	0.9
1983	0	0	0	0	1.39
1983	0	0	0	0	0.93
1983	0	0	0	0	1.01
1983	0	0	0	0	1.59
1983	0	0	0	0	1.2
1983	0	0	0	0	1.37
1983	0	0	0	0	1.03
1983	0	0	0	0	1.04
1983	0	0	0	0	0.86
1983	0	0	0	0	1.11
1983	0	0	0	0	0.69
1983	0	0	0	0	1.14
1983	0	0	0	0	0.71
1983	0	0	0	0	1.31
1983	0	0	0	0	0.93
1983	0	0	0	0	1.07
1983	0	0	0	0	0.75
1983	0	0	0	0	0.71
1983	0	0	0	0	1.33
1983	0	0	0	0	1.69
1983	0	0	0	0	0.86
1983	0	0	0	0	0.62
1983	0	0	0	0	0.46
1983	0	0	0	0	0.48
1983	0	0	0	0	0.33
1983	0	0	0	0	0.35
1983	0	0	0	0	0.28
1983	0	0	0	0	0.37
1983	0	0	0	0	0.32
1983	0	0	0	0	0.3
1983	0	0	0	0	0.21
1983	0	0	0	0	0.61
1983	0	0	0	0	0.2
1983	0	0	0	0	0.43
1983	0	0	0	0	0.16
1983	0	0	0	0	0.27
1983	0	0	0	0	0.31
1983	0	0	0	0	0.46
1983	0	0	0	0	1.04
1983	0	0	0	0	0.17
1983	0	0	0	0	0.14
1983	0	0	0	0	0.19
1983	0	0	0	0	0.26
1983	0	0	0	0	0.16
1983	0	0	0	0	0.13
1983	0	0	0	0	0.44
1983	0	0	0	0	0.11
1983	0	0	0	0	0.16
1983	0	0	0	0	0.01
1983	0	0	0	0	0.11
1983	0	0	0	0	0.24
1983	0	0	0	0	0.18
1983	0	0	0	0	0.58
1983	0	0	0	0	0.26
1983	0	0	0	0	0.05
1983	0	0	0	0	0.17
1983	0	0	0	0	0.44
1983	0	0	0	0	0.28
1983	0	0	0	0	0.35
1983	0	0	0	0	0.32
1983	0	0	0	0	0.24
1983	0	0	0	0	0.17
1983	0	0	0	0	0.16
1983	0	0	0	0	0.25
1983	0	0	0	0	0.3
1983	0	0	0	0	0.16
1983	0	0	0	0	0.11
1983	0	0	0	0	0.58
1983	0	0	0	0	0.29
1983	0	0	0	0	3.24
1983	0	0	0	0	3.4
1983	0	0	0	0	2.59
1983	0	0	0	0	2.69
1983	0	0	0	0	3.45
1983	0	0	0	0	3.05
1983	0	0	0	0	3.32
1983	0	0	0	0	3.64
1983	0	0	0	0	3.6
1983	0	0	0	0	4.06
1983	0	0	0	0	4.53
1983	0	0	0	0	3.74
1983	0	0	0	0	4.31
1983	0	0	0	0	2.83
1983	0	0	0	0	3.18
1983	0	0	0	0	3.17
1983	0	0	0	0	4.51
1983	0	0	0	0	3.82
1983	0	0	0	0	3.16
1983	0	0	0	0	3.58
1983	0	0	0	0	3.33
1983	0	0	0	0	2.83
1983	0	0	0	0	3.63
1983	0	0	0	0	2.72
1983	0	0	0	0	3.64
1983	0	0	0	0	3.9
1983	0	0	0	0	2.63
1983	0	0	0	0	3.3
1983	0	0	0	0	3.23
1983	0	0	0	0	3.2
1983	0	0	0	0	2.29
1983	0	0	0	0	3.52
1983	0	0	0	0	2.91
1983	0	0	0	0	3.87
1983	0	0	0	0	2.64
1983	0	0	0	0	3.05
1983	0	0	0	0	3.14
1983	0	0	0	0	3.36
1983	0	0	0	0	4.55
1983	0	0	0	0	3.97
1983	0	0	0	0	4.32
1983	0	0	0	0	3.4
1983	0	0	0	0	2.38
1983	0	0	0	0	3.58
1983	0	0	0	0	2.95
1983	0	0	0	0	2.71
1983	0	0	0	0	3.23
1983	0	0	0	0	3.55
1983	0	0	0	0	3.32
1983	0	0	0	0	1.4
1983	0	0	0	0	1.59
1983	0	0	0	0	1.37
1983	0	0	0	0	1.44
1983	0	0	0	0	1.26
1983	0	0	0	0	1.77
1983	0	0	0	0	1.64
1983	0	0	0	0	1.89
1983	0	0	0	0	1.79
1983	0	0	0	0	1.67
1983	0	0	0	0	1.59
1983	0	0	0	0	1.82
1983	0	0	0	0	1.73
1983	0	0	0	0	1.56
1983	0	0	0	0	1.26
1983	0	0	0	0	1.7
1983	0	0	0	0	1.55
1983	0	0	0	0	1.49
1983	0	0	0	0	1.63
1983	0	0	0	0	1.88
1983	0	0	0	0	1.42
1983	0	0	0	0	1.64
1983	0	0	0	0	1.62
1983	0	0	0	0	1.24
1983	0	0	0	0	1.47
1983	0	0	0	0	1.34
1983	0	0	0	0	1.17
1983	0	0	0	0	1.84
1983	0	0	0	0	1.69
1983	0	0	0	0	1.41
1983	0	0	0	0	1.52
1983	0	0	0	0	1.25
1983	0	0	0	0	1.4
1983	0	0	0	0	1.77
1983	0	0	0	0	1.24
1983	0	0	0	0	1.35
1983	0	0	0	0	1.27
1983	0	0	0	0	1.15
1983	0	0	0	0	1.44
1983	0	0	0	0	1.45
1983	0	0	0	0	1.81
1983	0	0	0	0	1.45
1983	0	0	0	0	1.65
1983	0	0	0	0	1.27
1983	0	0	0	0	1.44
1983	0	0	0	0	1.32
1983	0	0	0	0	1.35
1983	0	0	0	0	1.48
1983	0	0	0	0	1.27
1983	0	0	0	0	7.54
1983	0	0	0	0	6.29
1983	0	0	0	0	5.94
1983	0	0	0	0	5.97
1983	0	0	0	0	6.9
1983	0	0	0	0	6.3
1983	0	0	0	0	4.93
1983	0	0	0	0	8.67
1983	0	0	0	0	6.67
1983	0	0	0	0	6.59
1983	0	0	0	0	5.88
1983	0	0	0	0	6.41
1983	0	0	0	0	6.34
1983	0	0	0	0	6.44
1983	0	0	0	0	5.99
1983	0	0	0	0	6.08
1983	0	0	0	0	7.59
1983	0	0	0	0	7.27
1983	0	0	0	0	6.24
1983	0	0	0	0	7.65
1983	0	0	0	0	6.88
1983	0	0	0	0	6.82
1983	0	0	0	0	6.67
1983	0	0	0	0	5.84
1983	0	0	0	0	6.29
1983	0	0	0	0	7.02
1983	0	0	0	0	6.5
1983	0	0	0	0	6.52
1983	0	0	0	0	7
1983	0	0	0	0	5.16
1983	0	0	0	0	5.82
1983	0	0	0	0	6.64
1983	0	0	0	0	4.41
1983	0	0	0	0	6.55
1983	0	0	0	0	5.59
1983	0	0	0	0	6.78
1983	0	0	0	0	5.29
1983	0	0	0	0	6.49
1983	0	0	0	0	7.42
1983	0	0	0	0	7.12
1983	0	0	0	0	6.77
1983	0	0	0	0	6.96
1983	0	0	0	0	6.77
1983	0	0	0	0	6.58
1983	0	0	0	0	5.85
1983	0	0	0	0	6.17
1983	0	0	0	0	6.51
1983	0	0	0	0	5.59
1983	0	0	0	0	6.37
1983	0	0	0	0	10.94
1983	0	0	0	0	10.12
1983	0	0	0	0	9.72
1983	0	0	0	0	9.43
1983	0	0	0	0	9.44
1983	0	0	0	0	9.53
1983	0	0	0	0	11.42
1983	0	0	0	0	11.84
1983	0	0	0	0	11.09
1983	0	0	0	0	8.22
1983	0	0	0	0	11.34
1983	0	0	0	0	10.36
1983	0	0	0	0	10.39
1983	0	0	0	0	10.25
1983	0	0	0	0	10.75
1983	0	0	0	0	9.35
1983	0	0	0	0	9.96
1983	0	0	0	0	11.26
1983	0	0	0	0	10.46
1983	0	0	0	0	7.11
1983	0	0	0	0	7.6
1983	0	0	0	0	11.21
1983	0	0	0	0	11.42
1983	0	0	0	0	11.86
1983	0	0	0	0	11.43
1983	0	0	0	0	9.95
1983	0	0	0	0	10.27
1983	0	0	0	0	7.07
1983	0	0	0	0	9.64
1983	0	0	0	0	9.77
1983	0	0	0	0	10.52
1983	0	0	0	0	9.89
1983	0	0	0	0	8.87
1983	0	0	0	0	10.33
1983	0	0	0	0	10.24
1983	0	0	0	0	9.77
1983	0	0	0	0	10.62
1983	0	0	0	0	11.51
1983	0	0	0	0	11.21
1983	0	0	0	0	11.11
1983	0	0	0	0	10.79
1983	0	0	0	0	10.17
1983	0	0	0	0	9.75
1983	0	0	0	0	10.99
1983	0	0	0	0	10.46
1983	0	0	0	0	9.03
1983	0	0	0	0	11.26
1983	0	0	0	0	11.64
1983	0	0	0	0	10.34
1983	0	0	0	0	6.63
1983	0	0	0	0	5.81
1983	0	0	0	0	4.65
1983	0	0	0	0	3.95
1983	0	0	0	0	6.13
1983	0	0	0	0	4.6
1983	0	0	0	0	4.94
1983	0	0	0	0	6.12
1983	0	0	0	0	5.82
1983	0	0	0	0	7.36
1983	0	0	0	0	6.5
1983	0	0	0	0	7.16
1983	0	0	0	0	7.22
1983	0	0	0	0	6.35
1983	0	0	0	0	7.53
1983	0	0	0	0	5.16
1983	0	0	0	0	5.57
1983	0	0	0	0	5.92
1983	0	0	0	0	5.92
1983	0	0	0	0	5.82
1983	0	0	0	0	7.11
[truncated: 83,134 more rows]
