# Supplementary material for: Quantifying yield losses from Bt resilience among maize cultivars in South Africa
Source: Nat Commun. 2026 Apr 1;17:4704. doi: 10.1038/s41467-026-71156-x (PMC13212967; doi:10.1038/s41467-026-71156-x)
Supplement: Supplementary file 6 — Source Data [file 41467_2026_71156_MOESM6_ESM.zip › SourceData/DataF2.xlsx]

## Sheet: Sheet1
Year	GEeffect	GEeffectSE
1980
1981
1983
1984
1985
1986
1987
1988
1989
1990
1992
1993
1994
1995
1996
1997
1998
1999
2000
2001
2002
2003
2004
2005	0.20189	0.0923132
2006	0.232847	0.0608352
2007	0.368181	0.0960078
2008	0.394242	0.0640444
2009	0.362896	0.0639543
2010	0.365779	0.0385768
2011	0.332722	0.0423456
2012	0.30756	0.041483
2013	0.290646	0.0380117
2015	0.277462	0.0371459
2016	0.266422	0.0342964
2017	0.262887	0.0306674
2018	0.271204	0.0290161
