# Supplementary material for: Quantifying yield losses from Bt resilience among maize cultivars in South Africa
Source: Nat Commun. 2026 Apr 1;17:4704. doi: 10.1038/s41467-026-71156-x (PMC13212967; doi:10.1038/s41467-026-71156-x)
Supplement: Supplementary file 6 — Source Data [file 41467_2026_71156_MOESM6_ESM.zip › SourceData/DataF3.xlsx]

## Sheet: Sheet1
_deriv	_term	_predict	_at	_atopt	_margin	_se_margin	_statistic	_pvalue	_ci_lb	_ci_ub	_at1	_at2	lb	ub	year_common	year_bt	year_ht	year_stack
1.numtech	1		1	RLYR=(2(1)21)	0.227057	0.0582019	3.9012	9.57162e-05	0.112984	0.341131		2	0.112982	0.341133	0.85	0.95	1.05	1.15
1.numtech	1		2	RLYR=(2(1)21)	0.301637	0.0728553	4.14022	3.46968e-05	0.158844	0.444431		3	0.158841	0.444434	1.85	1.95	2.05	2.15
1.numtech	1		3	RLYR=(2(1)21)	0.353575	0.079693	4.43672	9.134e-06	0.19738	0.509771		4	0.197377	0.509774	2.85	2.95	3.05	3.15
1.numtech	1		4	RLYR=(2(1)21)	0.385365	0.0801102	4.81043	1.50604e-06	0.228352	0.542378		5	0.228349	0.54238	3.85	3.95	4.05	4.15
1.numtech	1		5	RLYR=(2(1)21)	0.399498	0.0755541	5.28757	1.23951e-07	0.251414	0.547581		6	0.251412	0.547584	4.85	4.95	5.05	5.15
1.numtech	1		6	RLYR=(2(1)21)	0.398467	0.0675674	5.89733	3.69422e-09	0.266038	0.530897		7	0.266035	0.530899	5.85	5.95	6.05	6.15
1.numtech	1		7	RLYR=(2(1)21)	0.384767	0.0578679	6.64906	2.94978e-11	0.271348	0.498186		8	0.271346	0.498188	6.85	6.95	7.05	7.15
1.numtech	1		8	RLYR=(2(1)21)	0.360889	0.04846	7.44714	9.53827e-14	0.265909	0.455868		9	0.265907	0.45587	7.85	7.95	8.05	8.15
1.numtech	1		9	RLYR=(2(1)21)	0.329326	0.0415957	7.91731	2.42709e-15	0.2478	0.410852		10	0.247798	0.410853	8.85	8.95	9.05	9.15
1.numtech	1		10	RLYR=(2(1)21)	0.292571	0.0389463	7.51217	5.81565e-14	0.216238	0.368905		11	0.216237	0.368906	9.85	9.95	10.05	10.15
1.numtech	1		11	RLYR=(2(1)21)	0.253118	0.0400424	6.32126	2.59447e-10	0.174637	0.3316		12	0.174635	0.331601	10.85	10.95	11.05	11.15
1.numtech	1		12	RLYR=(2(1)21)	0.213459	0.0425217	5.02001	5.16692e-07	0.130118	0.2968		13	0.130117	0.296802	11.85	11.95	12.05	12.15
1.numtech	1		13	RLYR=(2(1)21)	0.176087	0.044241	3.98017	6.88652e-05	0.0893762	0.262798		14	0.0893746	0.262799	12.85	12.95	13.05	13.15
1.numtech	1		14	RLYR=(2(1)21)	0.143495	0.0447821	3.20429	0.00135396	0.0557235	0.231266		15	0.0557219	0.231268	13.85	13.95	14.05	14.15
1.numtech	1		15	RLYR=(2(1)21)	0.118175	0.0467968	2.52528	0.0115606	0.0264551	0.209895		16	0.0264534	0.209897	14.85	14.95	15.05	15.15
1.numtech	1		16	RLYR=(2(1)21)	0.102621	0.0567492	1.80833	0.0705553	-0.00860517	0.213848		17	-0.00860721	0.21385	15.85	15.95	16.05	16.15
1.numtech	1		17	RLYR=(2(1)21)	0.0993258	0.0806425	1.23168	0.218068	-0.0587305	0.257382		18	-0.0587334	0.257385	16.85	16.95	17.05	17.15
1.numtech	1		18	RLYR=(2(1)21)	0.110782	0.119999	0.923187	0.35591	-0.124412	0.345976		19	-0.124417	0.34598	17.85	17.95	18.05	18.15
1.numtech	1		19	RLYR=(2(1)21)	0.139482	0.174703	0.798395	0.424641	-0.202929	0.481893		20	-0.202936	0.4819	18.85	18.95	19.05	19.15
1.numtech	1		20	RLYR=(2(1)21)	0.187919	0.245062	0.766823	0.443187	-0.292394	0.668233		21	-0.292403	0.668242	19.85	19.95	20.05	20.15
2.numtech	1		1	RLYR=(2(1)21)		0.0818971	2.63286	0.00846696	0.0551081	0.376139		2			0.85	0.95	1.05	1.15
2.numtech	1		2	RLYR=(2(1)21)		0.104198	2.68554	0.00724135	0.0756029	0.48405		3			1.85	1.95	2.05	2.15
2.numtech	1		3	RLYR=(2(1)21)		0.11612	2.75054	0.00594978	0.0918013	0.546984		4			2.85	2.95	3.05	3.15
2.numtech	1		4	RLYR=(2(1)21)		0.119223	2.83208	0.00462468	0.103976	0.571321		5			3.85	3.95	4.05	4.15
2.numtech	1		5	RLYR=(2(1)21)	0.337921	0.115091	2.93611	0.00332353	0.112346	0.563495		6	0.112342	0.563499	4.85	4.95	5.05	5.15
2.numtech	1		6	RLYR=(2(1)21)	0.323536	0.105359	3.0708	0.00213483	0.117037	0.530036		7	0.117033	0.530039	5.85	5.95	6.05	6.15
2.numtech	1		7	RLYR=(2(1)21)	0.297822	0.0917532	3.2459	0.0011708	0.117989	0.477654		8	0.117985	0.477658	6.85	6.95	7.05	7.15
2.numtech	1		8	RLYR=(2(1)21)	0.264104	0.0761892	3.46642	0.000527446	0.114775	0.413432		9	0.114773	0.413434	7.85	7.95	8.05	8.15
2.numtech	1		9	RLYR=(2(1)21)	0.225709	0.060955	3.70288	0.000213168	0.106239	0.345178		10	0.106237	0.34518	8.85	8.95	9.05	9.15
2.numtech	1		10	RLYR=(2(1)21)	0.185964	0.048934	3.8003	0.000144523	0.0900549	0.281873		11	0.0900531	0.281875	9.85	9.95	10.05	10.15
2.numtech	1		11	RLYR=(2(1)21)	0.148196	0.0430537	3.44211	0.000577203	0.0638118	0.232579		12	0.0638102	0.232581	10.85	10.95	11.05	11.15
2.numtech	1		12	RLYR=(2(1)21)	0.115731	0.0435789	2.65565	0.00791547	0.0303175	0.201144		13	0.0303159	0.201145	11.85	11.95	12.05	12.15
2.numtech	1		13	RLYR=(2(1)21)	0.0918957	0.0469528	1.95719	0.0503247	-0.000130086	0.183921		14	-0.000131779	0.183923	12.85	12.95	13.05	13.15
2.numtech	1		14	RLYR=(2(1)21)	0.0800175	0.0492854	1.62355	0.104471	-0.0165801	0.176615		15	-0.0165818	0.176617	13.85	13.95	14.05	14.15
2.numtech	1		15	RLYR=(2(1)21)	0.0834226	0.048801	1.70945	0.0873683	-0.0122255	0.179071		16	-0.0122273	0.179072	14.85	14.95	15.05	15.15
2.numtech	1		16	RLYR=(2(1)21)	0.105438	0.0472336	2.23226	0.0255977	0.0128616	0.198014		17	0.0128599	0.198016	15.85	15.95	16.05	16.15
2.numtech	1		17	RLYR=(2(1)21)	0.14939	0.05256	2.84227	0.00447932	0.0463741	0.252406		18	0.0463722	0.252407	16.85	16.95	17.05	17.15
2.numtech	1		18	RLYR=(2(1)21)	0.218605	0.0753604	2.9008	0.00372211	0.0709018	0.366309		19	0.0708991	0.366312	17.85	17.95	18.05	18.15
2.numtech	1		19	RLYR=(2(1)21)	0.316411	0.118109	2.67898	0.00738475	0.0849218	0.5479		20	0.0849175	0.547904	18.85	18.95	19.05	19.15
2.numtech	1		20	RLYR=(2(1)21)	0.446133	0.17945	2.48611	0.0129147	0.0944175	0.797849		21	0.094411	0.797856	19.85	19.95	20.05	20.15
3.numtech	1		1	RLYR=(2(1)21)		0.0576873	6.61253	3.77808e-11	0.268394	0.494524		2			0.85	0.95	1.05	1.15
3.numtech	1		2	RLYR=(2(1)21)		0.0727355	6.80035	1.04365e-11	0.352068	0.637186		3			1.85	1.95	2.05	2.15
3.numtech	1		3	RLYR=(2(1)21)		0.0803054	7.02486	2.14288e-12	0.406738	0.721529		4			2.85	2.95	3.05	3.15
3.numtech	1		4	RLYR=(2(1)21)		0.0817517	7.29055	3.087e-13	0.435784	0.756245		5			3.85	3.95	4.05	4.15
3.numtech	1		5	RLYR=(2(1)21)		0.0785258	7.59373	3.10829e-14	0.442396	0.750212		6			4.85	4.95	5.05	5.15
3.numtech	1		6	RLYR=(2(1)21)		0.0722423	7.90447	2.69078e-15	0.429445	0.712629		7			5.85	5.95	6.05	6.15
3.numtech	1		7	RLYR=(2(1)21)	0.526249	0.0647691	8.125	4.47361e-16	0.399304	0.653194		8	0.399302	0.653197	6.85	6.95	7.05	7.15
3.numtech	1		8	RLYR=(2(1)21)	0.467975	0.0582576	8.03286	9.52247e-16	0.353792	0.582158		9	0.35379	0.58216	7.85	7.95	8.05	8.15
3.numtech	1		9	RLYR=(2(1)21)	0.402249	0.0547923	7.34135	2.11456e-13	0.294858	0.50964		10	0.294856	0.509642	8.85	8.95	9.05	9.15
3.numtech	1		10	RLYR=(2(1)21)	0.335107	0.0553505	6.05428	1.41051e-09	0.226622	0.443592		11	0.22662	0.443594	9.85	9.95	10.05	10.15
3.numtech	1		11	RLYR=(2(1)21)	0.272584	0.0589781	4.62178	3.80462e-06	0.156989	0.388179		12	0.156987	0.388181	10.85	10.95	11.05	11.15
3.numtech	1		12	RLYR=(2(1)21)	0.220714	0.0634823	3.47677	0.000507488	0.0962905	0.345137		13	0.0962882	0.345139	11.85	11.95	12.05	12.15
3.numtech	1		13	RLYR=(2(1)21)	0.185532	0.066646	2.78384	0.00537195	0.054908	0.316156		14	0.0549056	0.316158	12.85	12.95	13.05	13.15
3.numtech	1		14	RLYR=(2(1)21)	0.173073	0.0667909	2.59127	0.00956223	0.0421656	0.303981		15	0.0421632	0.303984	13.85	13.95	14.05	14.15
3.numtech	1		15	RLYR=(2(1)21)	0.189373	0.0630334	3.00433	0.00266166	0.06583	0.312917		16	0.0658277	0.312919	14.85	14.95	15.05	15.15
3.numtech	1		16	RLYR=(2(1)21)	0.240466	0.0560624	4.28926	1.79268e-05	0.130586	0.350347		17	0.130584	0.350349	15.85	15.95	16.05	16.15
3.numtech	1		17	RLYR=(2(1)21)	0.332388	0.0508454	6.53722	6.26721e-11	0.232733	0.432043		18	0.232731	0.432045	16.85	16.95	17.05	17.15
3.numtech	1		18	RLYR=(2(1)21)	0.471172	0.0597008	7.89223	2.96846e-15	0.354161	0.588183		19	0.354158	0.588186	17.85	17.95	18.05	18.15
3.numtech	1		19	RLYR=(2(1)21)	0.662854	0.0906703	7.3106	2.65946e-13	0.485144	0.840565		20	0.485141	0.840568	18.85	18.95	19.05	19.15
3.numtech	1		20	RLYR=(2(1)21)	0.91347	0.140822	6.48669	8.77426e-11	0.637464	1.18948		21	0.637458	1.18948	19.85	19.95	20.05	20.15
1	1		1	RLYR=(2(1)21)	0.26755	0.0308461	8.67368	4.18359e-18	0.207092	0.328007		2	0.207091	0.328008	0.85	0.95	1.05	1.15
1	1		2	RLYR=(2(1)21)	0.35278	0.0399838	8.82308	1.11355e-18	0.274414	0.431147		3	0.274412	0.431149	1.85	1.95	2.05	2.15
1	1		3	RLYR=(2(1)21)	0.410137	0.0455587	9.00237	2.20902e-19	0.320843	0.49943		4	0.320841	0.499432	2.85	2.95	3.05	3.15
1	1		4	RLYR=(2(1)21)	0.442984	0.0480462	9.21996	2.97208e-20	0.348815	0.537153		5	0.348813	0.537154	3.85	3.95	4.05	4.15
1	1		5	RLYR=(2(1)21)	0.454688	0.0479277	9.48696	2.37866e-21	0.360752	0.548625		6	0.36075	0.548626	4.85	4.95	5.05	5.15
1	1		6	RLYR=(2(1)21)	0.448616	0.045695	9.8176	9.45701e-23	0.359055	0.538176		7	0.359053	0.538178	5.85	5.95	6.05	6.15
1	1		7	RLYR=(2(1)21)	0.428132	0.0418568	10.2285	1.47818e-24	0.346094	0.51017		8	0.346092	0.510171	6.85	6.95	7.05	7.15
1	1		8	RLYR=(2(1)21)	0.396603	0.0369502	10.7334	7.09134e-27	0.324182	0.469024		9	0.32418	0.469025	7.85	7.95	8.05	8.15
1	1		9	RLYR=(2(1)21)	0.357395	0.0315606	11.3241	9.97365e-30	0.295537	0.419252		10	0.295536	0.419254	8.85	8.95	9.05	9.15
1	1		10	RLYR=(2(1)21)	0.313873	0.0263472	11.913	1.01306e-32	0.262234	0.365513		11	0.262233	0.365514	9.85	9.95	10.05	10.15
1	1		11	RLYR=(2(1)21)	0.269404	0.0220424	12.2221	2.36924e-34	0.226202	0.312606		12	0.226201	0.312607	10.85	10.95	11.05	11.15
1	1		12	RLYR=(2(1)21)	0.227353	0.019299	11.7806	4.91614e-32	0.189528	0.265179		13	0.189527	0.265179	11.85	11.95	12.05	12.15
1	1		13	RLYR=(2(1)21)	0.191087	0.0182559	10.4671	1.22282e-25	0.155306	0.226868		14	0.155306	0.226869	12.85	12.95	13.05	13.15
1	1		14	RLYR=(2(1)21)	0.163971	0.0182485	8.98545	2.57667e-19	0.128205	0.199738		15	0.128204	0.199738	13.85	13.95	14.05	14.15
1	1		15	RLYR=(2(1)21)	0.149371	0.0182524	8.18364	2.75402e-16	0.113597	0.185145		16	0.113597	0.185146	14.85	14.95	15.05	15.15
1	1		16	RLYR=(2(1)21)	0.150654	0.0175461	8.58617	8.99156e-18	0.116264	0.185043		17	0.116263	0.185044	15.85	15.95	16.05	16.15
1	1		17	RLYR=(2(1)21)	0.171184	0.0162486	10.5353	5.94159e-26	0.139337	0.203031		18	0.139336	0.203031	16.85	16.95	17.05	17.15
1	1		18	RLYR=(2(1)21)	0.214328	0.0162952	13.1528	0	0.18239	0.246266		19	0.182389	0.246267	17.85	17.95	18.05	18.15
1	1		19	RLYR=(2(1)21)	0.283452	0.021494	13.1875	0	0.241325	0.325579		20	0.241324	0.32558	18.85	18.95	19.05	19.15
1	1		20	RLYR=(2(1)21)	0.381922	0.0334886	11.4045	3.96926e-30	0.316285	0.447558		21	0.316284	0.447559	19.85	19.95	20.05	20.15
