# Supplementary material for: Quantifying yield losses from Bt resilience among maize cultivars in South Africa
Source: Nat Commun. 2026 Apr 1;17:4704. doi: 10.1038/s41467-026-71156-x (PMC13212967; doi:10.1038/s41467-026-71156-x)
Supplement: Supplementary file 6 — Source Data [file 41467_2026_71156_MOESM6_ESM.zip › SourceData/DataF4.xlsx]

## Sheet: Sheet1
_deriv	_term	_predict	_at	_atopt	_margin	_se_margin	_statistic	_pvalue	_ci_lb	_ci_ub	_at1	_at2	panel
1.AGE	_cons		1	RLYR=(2(1)21)	0.205315	0.0393262	5.22083	1.78127e-07	0.128237	0.282393		2	Cube_RLYR_BTvC
1.AGE	_cons		2	RLYR=(2(1)21)	0.276188	0.0495927	5.56912	2.56029e-08	0.178988	0.373387		3	Cube_RLYR_BTvC
1.AGE	_cons		3	RLYR=(2(1)21)	0.328226	0.0548632	5.98264	2.19554e-09	0.220697	0.435756		4	Cube_RLYR_BTvC
1.AGE	_cons		4	RLYR=(2(1)21)	0.3632	0.0560984	6.47433	9.5236e-11	0.253249	0.473151		5	Cube_RLYR_BTvC
1.AGE	_cons		5	RLYR=(2(1)21)	0.382875	0.0542668	7.05542	1.72083e-12	0.276514	0.489236		6	Cube_RLYR_BTvC
1.AGE	_cons		6	RLYR=(2(1)21)	0.38902	0.0503385	7.72809	1.0917e-14	0.290359	0.487682		7	Cube_RLYR_BTvC
1.AGE	_cons		7	RLYR=(2(1)21)	0.383403	0.0452642	8.47035	2.44659e-17	0.294687	0.472119		8	Cube_RLYR_BTvC
1.AGE	_cons		8	RLYR=(2(1)21)	0.367791	0.0399168	9.21394	3.14367e-20	0.289556	0.446027		9	Cube_RLYR_BTvC
1.AGE	_cons		9	RLYR=(2(1)21)	0.343953	0.034968	9.83623	7.86016e-23	0.275417	0.412489		10	Cube_RLYR_BTvC
1.AGE	_cons		10	RLYR=(2(1)21)	0.313655	0.03071	10.2134	1.72634e-24	0.253465	0.373846		11	Cube_RLYR_BTvC
1.AGE	_cons		11	RLYR=(2(1)21)	0.278666	0.0269762	10.3301	5.1515e-25	0.225794	0.331538		12	Cube_RLYR_BTvC
1.AGE	_cons		12	RLYR=(2(1)21)	0.240753	0.0234681	10.2587	1.08125e-24	0.194756	0.28675		13	Cube_RLYR_BTvC
1.AGE	_cons		13	RLYR=(2(1)21)	0.201684	0.0209284	9.63689	5.58528e-22	0.160666	0.242703		14	Cube_RLYR_BTvC
1.AGE	_cons		14	RLYR=(2(1)21)	0.163228	0.0231228	7.05916	1.67514e-12	0.117908	0.208547		15	Cube_RLYR_BTvC
1.AGE	_cons		15	RLYR=(2(1)21)	0.12715	0.0345025	3.68525	0.000228478	0.0595266	0.194774		16	Cube_RLYR_BTvC
1.AGE	_cons		16	RLYR=(2(1)21)	0.0952202	0.0553307	1.72093	0.0852638	-0.013226	0.203666		17	Cube_RLYR_BTvC
1.AGE	_cons		17	RLYR=(2(1)21)	0.0692053	0.0850288	0.813903	0.4157	-0.0974482	0.235859		18	Cube_RLYR_BTvC
1.AGE	_cons		18	RLYR=(2(1)21)	0.0508731	0.123854	0.41075	0.681256	-0.191877	0.293623		19	Cube_RLYR_BTvC
1.AGE	_cons		19	RLYR=(2(1)21)	0.0419915	0.172486	0.243449	0.807657	-0.296074	0.380057		20	Cube_RLYR_BTvC
1.AGE	_cons		20	RLYR=(2(1)21)	0.0443283	0.231755	0.191272	0.848313	-0.409904	0.49856		21	Cube_RLYR_BTvC
1.AGE	_cons		1	RLYR=(2(1)21)	0.55457	0.0418458	13.2527	0	0.472553	0.636586		8	Cube_RLYR_STvC
1.AGE	_cons		2	RLYR=(2(1)21)	0.5003	0.0413201	12.1079	9.59146e-34	0.419314	0.581285		9	Cube_RLYR_STvC
1.AGE	_cons		3	RLYR=(2(1)21)	0.437225	0.0437638	9.99056	1.67625e-23	0.35145	0.523001		10	Cube_RLYR_STvC
1.AGE	_cons		4	RLYR=(2(1)21)	0.370945	0.0482555	7.68711	1.50501e-14	0.276366	0.465524		11	Cube_RLYR_STvC
1.AGE	_cons		5	RLYR=(2(1)21)	0.307057	0.0531476	5.77745	7.58435e-09	0.20289	0.411224		12	Cube_RLYR_STvC
1.AGE	_cons		6	RLYR=(2(1)21)	0.251159	0.0568572	4.41737	9.99071e-06	0.139721	0.362598		13	Cube_RLYR_STvC
1.AGE	_cons		7	RLYR=(2(1)21)	0.208851	0.0581405	3.59217	0.000327938	0.0948972	0.322804		14	Cube_RLYR_STvC
1.AGE	_cons		8	RLYR=(2(1)21)	0.185728	0.0561915	3.30528	0.000948829	0.0755951	0.295862		15	Cube_RLYR_STvC
1.AGE	_cons		9	RLYR=(2(1)21)	0.187391	0.0509829	3.67556	0.000237326	0.0874663	0.287316		16	Cube_RLYR_STvC
1.AGE	_cons		10	RLYR=(2(1)21)	0.219437	0.0445651	4.92396	8.48086e-07	0.132091	0.306783		17	Cube_RLYR_STvC
1.AGE	_cons		11	RLYR=(2(1)21)	0.287464	0.0442943	6.48986	8.5916e-11	0.200649	0.374279		18	Cube_RLYR_STvC
1.AGE	_cons		12	RLYR=(2(1)21)	0.397071	0.0605923	6.55315	5.63343e-11	0.278312	0.51583		19	Cube_RLYR_STvC
1.AGE	_cons		13	RLYR=(2(1)21)	0.553855	0.0944106	5.86645	4.45222e-09	0.368814	0.738896		20	Cube_RLYR_STvC
1.AGE	_cons		14	RLYR=(2(1)21)	0.763415	0.142527	5.35629	8.49476e-08	0.484068	1.04276		21	Cube_RLYR_STvC
1.AGE	_cons		1	RLYR=(2(1)21)	0.175682	0.0726364	2.41865	0.0155781	0.0333175	0.318047		6	Cube_RLYR_BTvH
1.AGE	_cons		2	RLYR=(2(1)21)	0.177983	0.069295	2.56849	0.0102143	0.0421678	0.313799		7	Cube_RLYR_BTvH
1.AGE	_cons		3	RLYR=(2(1)21)	0.174053	0.0641468	2.71336	0.00666052	0.0483278	0.299779		8	Cube_RLYR_BTvH
1.AGE	_cons		4	RLYR=(2(1)21)	0.164446	0.0580965	2.83056	0.0046467	0.0505785	0.278313		9	Cube_RLYR_BTvH
1.AGE	_cons		5	RLYR=(2(1)21)	0.149714	0.0519241	2.88333	0.00393496	0.047945	0.251484		10	Cube_RLYR_BTvH
1.AGE	_cons		6	RLYR=(2(1)21)	0.130414	0.0461884	2.82351	0.00475006	0.0398859	0.220941		11	Cube_RLYR_BTvH
1.AGE	_cons		7	RLYR=(2(1)21)	0.107097	0.0411558	2.60223	0.0092619	0.0264331	0.187761		12	Cube_RLYR_BTvH
1.AGE	_cons		8	RLYR=(2(1)21)	0.0803185	0.0369079	2.17618	0.0295415	0.00798026	0.152657		13	Cube_RLYR_BTvH
1.AGE	_cons		9	RLYR=(2(1)21)	0.0506319	0.0338663	1.49505	0.1349	-0.0157447	0.117009		14	Cube_RLYR_BTvH
1.AGE	_cons		10	RLYR=(2(1)21)	0.0185913	0.0338262	0.549613	0.582585	-0.0477068	0.0848894		15	Cube_RLYR_BTvH
1.AGE	_cons		11	RLYR=(2(1)21)	-0.0152495	0.0402623	-0.378755	0.70487	-0.0941623	0.0636632		16	Cube_RLYR_BTvH
1.AGE	_cons		12	RLYR=(2(1)21)	-0.0503367	0.0558286	-0.901631	0.367253	-0.159759	0.0590852		17	Cube_RLYR_BTvH
1.AGE	_cons		13	RLYR=(2(1)21)	-0.0861164	0.0810155	-1.06296	0.287799	-0.244904	0.072671		18	Cube_RLYR_BTvH
1.AGE	_cons		14	RLYR=(2(1)21)	-0.122035	0.115864	-1.05325	0.292225	-0.349125	0.105056		19	Cube_RLYR_BTvH
1.AGE	_cons		15	RLYR=(2(1)21)	-0.157538	0.160787	-0.979788	0.327191	-0.472675	0.1576		20	Cube_RLYR_BTvH
1.AGE	_cons		16	RLYR=(2(1)21)	-0.192071	0.216484	-0.887231	0.374955	-0.616372	0.23223		21	Cube_RLYR_BTvH
1.AGE	_cons		1	RLYR=(2(1)21)	0.393914	0.0481469	8.1815	2.80326e-16	0.299548	0.48828		8	Cube_RLYR_STvHT
1.AGE	_cons		2	RLYR=(2(1)21)	0.34207	0.0494106	6.92302	4.42123e-12	0.245227	0.438913		9	Cube_RLYR_STvHT
1.AGE	_cons		3	RLYR=(2(1)21)	0.283411	0.0547117	5.18008	2.21791e-07	0.176178	0.390644		10	Cube_RLYR_STvHT
1.AGE	_cons		4	RLYR=(2(1)21)	0.222629	0.0623433	3.57102	0.0003556	0.100438	0.344819		11	Cube_RLYR_STvHT
1.AGE	_cons		5	RLYR=(2(1)21)	0.164419	0.0701075	2.34524	0.019015	0.0270105	0.301827		12	Cube_RLYR_STvHT
1.AGE	_cons		6	RLYR=(2(1)21)	0.113474	0.0761374	1.49039	0.136122	-0.0357521	0.262701		13	Cube_RLYR_STvHT
1.AGE	_cons		7	RLYR=(2(1)21)	0.07449	0.0790331	0.942517	0.345928	-0.080412	0.229392		14	Cube_RLYR_STvHT
1.AGE	_cons		8	RLYR=(2(1)21)	0.0521593	0.077915	0.669439	0.503216	-0.100551	0.20487		15	Cube_RLYR_STvHT
1.AGE	_cons		9	RLYR=(2(1)21)	0.0511765	0.0727815	0.703152	0.481961	-0.0914727	0.193826		16	Cube_RLYR_STvHT
1.AGE	_cons		10	RLYR=(2(1)21)	0.0762355	0.0657535	1.15941	0.246287	-0.0526389	0.20511		17	Cube_RLYR_STvHT
1.AGE	_cons		11	RLYR=(2(1)21)	0.13203	0.0640233	2.06222	0.0391864	0.006547	0.257514		18	Cube_RLYR_STvHT
1.AGE	_cons		12	RLYR=(2(1)21)	0.223255	0.0795647	2.80596	0.00501675	0.0673111	0.379199		19	Cube_RLYR_STvHT
1.AGE	_cons		13	RLYR=(2(1)21)	0.354603	0.11712	3.0277	0.00246424	0.125053	0.584154		20	Cube_RLYR_STvHT
1.AGE	_cons		14	RLYR=(2(1)21)	0.53077	0.173812	3.05371	0.00226031	0.190105	0.871434		21	Cube_RLYR_STvHT
